# Supplementary material for: Systematic mapping of mitochondrial calcium uniporter channel (MCUC)-mediated calcium signaling networks
Source: EMBO J. 2024 Sep 11;43(21):22. doi: 10.1038/s44318-024-00219-w (PMC11535509; doi:10.1038/s44318-024-00219-w)
Supplement: Supplementary file 7 — Source data Fig. 2 [file 44318_2024_219_MOESM7_ESM.zip]

Archive with 30 entries (26 files):
- Figure 2/.DS_Store
- Figure 2/2A/.DS_Store
- Figure 2/2A/EMRE-HA_MW.tif
- Figure 2/2A/EMRE_MW.tif
- Figure 2/2A/MCU-HA_MW.tif
- Figure 2/2A/MCU_MW.tif
- Figure 2/2A/MCUb-HA_MW.tif
- Figure 2/2A/MCUb_MW.tif
- Figure 2/2A/WB_quantification.xlsx
- Figure 2/2A/
- Figure 2/2B/HA+marker_MW.tif
- Figure 2/2B/
- Figure 2/2C/2C_Bait_enrichment_quantification.xlsx
- Figure 2/2C/
- Figure 2/
- __MACOSX/._Figure 62
- __MACOSX/Figure 62/._.DS_Store
- __MACOSX/Figure 62/._2A
- __MACOSX/Figure 62/._2B
- __MACOSX/Figure 62/._2C
- __MACOSX/Figure 62/2A/._.DS_Store
- __MACOSX/Figure 62/2A/._EMRE-HA_MW.tif
- __MACOSX/Figure 62/2A/._EMRE_MW.tif
- __MACOSX/Figure 62/2A/._MCU-HA_MW.tif
- __MACOSX/Figure 62/2A/._MCU_MW.tif
- __MACOSX/Figure 62/2A/._MCUb-HA_MW.tif
- __MACOSX/Figure 62/2A/._MCUb_MW.tif
- __MACOSX/Figure 62/2A/._WB_quantification.xlsx
- __MACOSX/Figure 62/2B/._HA+marker_MW.tif
- __MACOSX/Figure 62/2C/._2C_Bait_enrichment_quantification.xlsx
