# Supplementary material for: Systematic mapping of mitochondrial calcium uniporter channel (MCUC)-mediated calcium signaling networks
Source: EMBO J. 2024 Sep 11;43(21):22. doi: 10.1038/s44318-024-00219-w (PMC11535509; doi:10.1038/s44318-024-00219-w)
Supplement: Supplementary file 7 — Source data Fig. 2 [file 44318_2024_219_MOESM7_ESM.zip › Figure 2/2A/WB_quantification.xlsx]

## Sheet: Sheet1
	-Dox			+Dox
MCU-tag				1.35001	1.4479	1.35004
MCU-end	0.726305	1.17698	1.09671	1.31693	1.42272	1.18951
EMRE	0.920032	1.1181	0.961869	1.96483	2.41831	3.22659
MCUb	1.00952	1.04233	0.94815	1.16342	1.11034	1.02796
MICU1	0.8525	1.06088	1.08662	1.00365	1.03907	1.11449
MICU2	0.858177	1.01341	1.12842	1.09448	1.07091	1.04637
	-Dox			+Dox
EMRE-tag				1.38108	1.39487	1.34851
EMRE-end	0.850872	1.05189	1.09724	0.720543	0.699753	0.686194
MCU	0.910838	1.05381	1.03535	1.10038	0.866792	0.908284
MCUb	0.886273	1.05314	1.06059	1.20452	1.51407	1.04021
MICU1	0.833648	0.882647	1.2837	1.13824	1.22636	0.952132
MICU2	0.847081	0.93203	1.22089	1.40386	1.55384	1.09332
	-Dox			+Dox
MCUB-tag				1.07962	1.04343	1.00037
MCUB-end	0.833987	1.07883	1.08718	0.969319	0.943626	0.907393
MCU	0.761141	0.983592	1.25527	1.01967	0.926692	0.753475
EMRE	0.978776	1.10591	0.915315	0.875835	1.06384	0.77475
MICU1	0.613234	1.09715	1.28962	1.44048	1.43553	1.48296
MICU2	0.918526	0.958811	1.12266	1.17513	1.22174	1.13724
