# Supplementary material for: Systematic mapping of mitochondrial calcium uniporter channel (MCUC)-mediated calcium signaling networks
Source: EMBO J. 2024 Sep 11;43(21):22. doi: 10.1038/s44318-024-00219-w (PMC11535509; doi:10.1038/s44318-024-00219-w)
Supplement: Supplementary file 7 — Source data Fig. 2 [file 44318_2024_219_MOESM7_ESM.zip › Figure 2/2C/2C_Bait_enrichment_quantification.xlsx]

## Sheet: Sheet1
MCU-TAP	Ctrl-TAP		MCUB-TAP	Ctrl-TAP		EMRE-TAP	Ctrl-TAP
9.68932	2.90227		6.47413	0.381573		7.46483	-1.61513
9.25448	3.77234		6.70714	0.718239		6.39307	-4.22906
11.1957	3.61366		7.86141	0.790957		4.08312	-3.01304
10.632	3.38245		7.56598	1.39375		6.43821	-1.68905
9.08086			4.55706			4.50036
