# Supplementary material for: Systematic mapping of mitochondrial calcium uniporter channel (MCUC)-mediated calcium signaling networks
Source: EMBO J. 2024 Sep 11;43(21):22. doi: 10.1038/s44318-024-00219-w (PMC11535509; doi:10.1038/s44318-024-00219-w)
Supplement: Supplementary file 8 — Source data Fig. 3 [file 44318_2024_219_MOESM8_ESM.zip]

Archive with 4 entries (2 files):
- Figure 3/3A/
- Figure 3/3A/TMD.xlsx
- Figure 3/3B/
- Figure 3/3B/protein_localization.xlsx
