# Supplementary material for: Systematic mapping of mitochondrial calcium uniporter channel (MCUC)-mediated calcium signaling networks
Source: EMBO J. 2024 Sep 11;43(21):22. doi: 10.1038/s44318-024-00219-w (PMC11535509; doi:10.1038/s44318-024-00219-w)
Supplement: Supplementary file 8 — Source data Fig. 3 [file 44318_2024_219_MOESM8_ESM.zip › Figure 3/3A/TMD.xlsx]

## Sheet: Sheet1
TMD	Interactors	Percentage
0	49	52.1277
1	23	24.4681
2	15	15.9574
≥4	7	7.44681
