# Supplementary material for: Systematic mapping of mitochondrial calcium uniporter channel (MCUC)-mediated calcium signaling networks
Source: EMBO J. 2024 Sep 11;43(21):22. doi: 10.1038/s44318-024-00219-w (PMC11535509; doi:10.1038/s44318-024-00219-w)
Supplement: Supplementary file 8 — Source data Fig. 3 [file 44318_2024_219_MOESM8_ESM.zip › Figure 3/3B/protein_localization.xlsx]

## Sheet: Sheet1
	Absolute				Frequency
	MCU-TAP	EMRE-TAP	MCUB-TAP		MCU-TAP	EMRE-TAP	MCUB-TAP
IMS	5	5	4		6.94444	14.7059	16
Matrix	14	7	11		19.4444	20.5882	44
MIM	30	15	7		41.6667	44.1176	28
MOM	12	2	0		16.6667	5.88235	0
unknown	11	5	3		15.2778	14.7059	12
