# Supplementary material for: Systematic mapping of mitochondrial calcium uniporter channel (MCUC)-mediated calcium signaling networks
Source: EMBO J. 2024 Sep 11;43(21):22. doi: 10.1038/s44318-024-00219-w (PMC11535509; doi:10.1038/s44318-024-00219-w)
Supplement: Supplementary file 9 — Source data Fig. 4 [file 44318_2024_219_MOESM9_ESM.zip]

Archive with 28 entries (18 files):
- Figure 4/4B/
- Figure 4/4B/Actin_MW.tif
- Figure 4/4B/GRP75_MW.tif
- Figure 4/4B/MICU3_MW.tif
- Figure 4/4C/
- Figure 4/4C/Calcium_measurment.xlsx
- Figure 4/4D/
- Figure 4/4D/Fig 4D original scan.tif
- Figure 4/4E/
- Figure 4/4E/Calcium_measurments.xlsx
- Figure 4/4G/
- Figure 4/4G/Actin_MW.tif
- Figure 4/4G/EFHD1_MW.tif
- Figure 4/4G/GRP75_MW.tif
- Figure 4/4H/
- Figure 4/4H/shRNA_calcium_measurment.xlsx
- Figure 4/4I/
- Figure 4/4I/siRNA_calcium_measurments.xlsx
- Figure 4/4J/
- Figure 4/4J/cyt_mit_calcium_measurments.xlsx
- Figure 4/4K/
- Figure 4/4K/cytosolic_calcium_measurment.xlsx
- Figure 4/4K/mitochondrial_calcium_measurment.xlsx
- Figure 4/4L/
- Figure 4/4L/anti-Actin_MW.tif
- Figure 4/4L/anti-EFHD1_MW.tif
- Figure 4/4L/anti-V5_MW.tif
- Figure 4/4L/mt_calcium_measurment_overexpression.xlsx
