# Supplementary material for: Systematic mapping of mitochondrial calcium uniporter channel (MCUC)-mediated calcium signaling networks
Source: EMBO J. 2024 Sep 11;43(21):22. doi: 10.1038/s44318-024-00219-w (PMC11535509; doi:10.1038/s44318-024-00219-w)
Supplement: Supplementary file 9 — Source data Fig. 4 [file 44318_2024_219_MOESM9_ESM.zip › Figure 4/4C/Calcium_measurment.xlsx]

## Sheet: Sheet1
Time [min]	pLKO				sh1				sh2				sh3				sh4				sh5				+ Ru360
0	4821	4989	4728	4895	5627	6478	5442	4477	6169	5264	5051	5752	6163	7745	4512	7482	4545	6414	5234	4563	4563	5424	4052	5307	5294	5394	5418	4830	5393
0.0666667	5452	5944	4929	4955	4210	5156	4470	4452	4637	5698	6303	6538	5403	6073	4035	5616	4980	5930	4984	5468	5360	6025	5390	5196	5537	3968	5730	6088	7030
0.3	28892	29838	25522	23137	31287	34502	32140	36915	41069	42894	34245	40040	39171	39067	30739	31930	36739	38803	34863	37628	34910	35767	33544	37786	26368	31908	24695	25406	24051
0.366667	28333	30251	21381	20163	28058	35576	29782	26972	35661	40635	36541	36775	35717	37517	31079	33811	41438	34568	31744	29840	38552	32668	35836	35179	30123	33725	30249	26312	24444
0.433333	22330	27552	20867	19958	26018	35938	24195	26532	33527	39658	29577	33823	33498	31726	26436	32822	37851	32350	31305	28266	35573	33316	32809	33579	27904	36286	30087	26849	26813
0.5	22019	24720	18181	18963	23899	33364	24083	20744	32053	34819	31804	31022	27206	30602	26322	30936	35396	29029	33476	24730	33776	28857	31272	30970	32112	32256	31456	30981	32462
0.566667	20658	20820	19265	16668	24356	30904	20136	25010	31621	33236	28585	28764	25873	27407	22609	30033	36511	29273	30802	21823	30263	28029	29644	30881	30352	30740	35689	30412	36087
0.633333	20134	18830	17872	12127	22982	28347	19100	24094	31493	30793	23678	28909	25964	26767	18736	26514	30246	23497	28991	20489	25078	26098	25339	27503	29345	27784	37563	29927	35943
0.7	17611	16051	15184	13436	21858	27946	17385	23582	23531	27321	20345	21933	25311	24431	16442	25682	29235	19251	24580	19859	22660	22161	23916	28264	29137	28625	32173	31629	37096
0.766667	16831	14127	15524	12200	20631	25252	18460	21994	25423	26761	17375	24399	23204	19972	16002	24111	22209	22629	22289	21362	21115	22764	21710	21728	27067	27400	34067	31630	36987
0.833333	15629	13218	12346	11804	21111	22828	18517	19929	22000	24483	19242	20601	21519	18763	14417	18153	22566	17802	19848	19382	22374	20789	20433	21743	28582	25570	38099	27137	34818
0.9	11459	14222	12520	10825	21168	21011	16857	16636	19813	25328	15378	19368	19616	16785	14972	17744	18745	16696	20280	17666	20949	21020	17712	19836	30063	27951	35337	29817	31992
0.966667	11671	11269	9508	10975	20342	20129	16852	17422	21247	22597	16105	18190	19991	17484	13974	16626	19494	17146	17170	16308	18268	19832	19018	21753	24682	27247	35110	30575	28990
1.03333	14266	14516	9550	12207	18498	20880	14561	16956	19067	22686	13215	18068	19913	16166	12899	13334	18720	17751	16726	15941	18782	20446	18045	19907	23674	24688	37219	31995	33085
1.1	11698	11967	9729	9750	18022	17844	15987	14220	20549	19554	14003	15412	18412	16808	11869	14752	16819	15664	12899	14445	16380	18768	14579	17597	27148	24397	34285	31955	31312
1.16667	12877	10487	9487	9733	16908	16481	14515	14235	19201	18279	14113	15078	15817	13736	11665	15176	15452	16540	13206	14301	18360	18897	14413	15391	25774	25792	32689	31063	30899
1.23333	13022	11829	8091	10492	17159	16171	13872	14068	18163	21220	12593	15129	15908	13807	11761	15203	16789	15738	11415	16212	17278	17517	13760	12926	26007	25348	33833	33316	30243
1.3	12911	11795	9652	9358	16588	15389	13241	13029	15534	18742	11564	16066	16294	14450	11502	13365	16258	15777	11982	16082	15091	17232	13192	15626	25083	23819	33688	31360	28202
1.36667	11057	13754	8564	8744	15501	14008	14734	13421	17374	15976	11408	16320	14227	13376	12678	14298	14491	16094	10904	13727	13884	16064	12551	15396	24672	23935	30719	32085	29339
1.43333	12225	12157	8668	10489	15351	15259	12138	13870	15605	16288	12033	14271	15433	12794	10086	12430	12437	15996	11577	13350	14254	16945	13147	16600	26356	22245	29516	29412	28243
1.5	13564	10591	8557	7812	14603	15982	13217	12664	17446	16043	12794	13649	13263	14650	12335	12818	14393	15022	12007	14342	13836	15036	13038	14559	26311	22118	30423	30657	29051
1.56667	12410	12174	9301	10202	16227	12365	12347	14542	15009	15394	12044	15334	12804	13686	9678	12546	13622	15464	10483	13997	15795	15525	12258	14682	23590	20879	34916	33126	28105
1.63333	11827	10357	9277	9407	15584	14691	11871	12568	15823	14797	13921	15297	12785	12932	10363	12557	15264	14603	10166	11562	14560	16412	11731	14118	23911	24237	29506	32021	28166
1.7	12713	11281	8416	9074	15314	14782	12242	12672	13750	14265	12748	15083	13283	13111	10068	13031	13609	16037	10627	12685	13313	15466	12481	12901	25389	22551	28645	31917	27187
1.76667	9558	9311	8225	8641	15669	11199	14539	11428	16685	14771	11021	13011	12880	12370	9730	11711	12822	15442	10727	11989	14173	13943	12076	13192	21732	22828	28516	33303	26196
1.83333	10775	11193	9385	8927	15028	13251	12679	11798	14115	15029	11025	12137	12292	12063	11120	10985	14217	14592	10166	13168	12455	14729	11386	13353	20845	19571	31177	32529	29265
1.9	9802	10429	8911	7574	15690	14700	11763	11167	12193	13762	11828	14624	12888	13085	10895	12802	13150	14755	8987	13701	12574	14068	12208	11665	23238	19833	29707	28526	27438
1.96667	11881	11581	9899	8616	14151	12937	10777	13826	13107	14614	12090	12523	13586	12949	11578	11212	11292	15299	9370	13186	12666	16341	10997	12393	23036	21271	31523	30588	25684
2.03333	10929	9841	8219	9099	15106	12018	11681	12309	13650	15213	10986	14235	12615	15468	9785	12391	13743	13183	9724	13807	14447	14323	11854	15032	20854	19386	26810	30212	23880
2.1	10342	12626	8757	10693	11981	11509	9785	13253	13388	11989	11156	12850	12395	12462	8613	11777	13505	12889	11002	12932	12994	16630	10240	12789	22079	20380	28465	32152	23272
2.16667	10208	9076	7963	7528	14539	12849	10862	12961	12446	14084	11306	11861	11991	14533	8877	11512	14233	14250	10037	13846	13933	13358	10122	11520	22029	21464	29397	28923	26769
2.23333	11208	10193	8068	9501	15990	12458	11380	10572	12182	12619	11322	13430	11983	14444	9014	11885	11077	13093	9113	11193	12945	12927	11758	12091	22093	22196	27563	32654	23567
2.3	11989	9671	8708	9200	14151	12103	11909	11513	12614	11895	10542	12341	13762	12089	11228	12973	13226	13248	10868	10522	12658	14073	10022	13477	20420	21407	29315	31001	21911
2.36667	11933	12319	8430	8728	13124	13008	10322	12553	12486	12517	10690	12570	11967	13284	8939	9768	11329	12122	8791	11519	12607	13136	10101	13316	22783	20862	29474	27827	25731
2.43333	10719	11027	8619	8307	12454	12501	11823	12422	14590	13838	10187	12408	9681	12815	10658	12642	10983	14733	9106	12706	11621	11647	10428	13349	18030	20029	29173	30706	23284
2.5	11555	10794	8810	9639	12819	11223	12037	10825	11307	13254	10988	12756	10587	13856	9249	12546	11949	12397	9409	11812	13051	12215	10960	12007	22046	22637	27724	27029	23900
2.56667	10853	12501	9774	6983	15092	12401	11109	13294	14401	13581	10825	13813	12568	14257	10645	12477	10300	12680	10478	11082	13085	11808	10649	11791	21917	18795	28409	26591	22339
2.63333	10793	11377	8064	7995	12242	13530	11434	12861	13720	12409	10268	12129	11771	13258	10116	12700	10535	13244	10096	12567	13778	12867	10815	14428	21719	23330	29716	27177	24588
2.7	12446	10062	7770	8315	12566	14113	12478	11812	14787	12319	11325	12000	12236	10699	9674	10295	12811	13462	11035	12913	11814	13602	10470	11012	21465	21471	28735	28737	24776
2.76667	11141	10492	9662	8454	12153	11970	10170	13330	12350	14157	9444	11232	12549	13626	9916	10442	12581	13583	9639	12629	12977	12270	10815	14255	18576	21503	29060	25530	22779
2.83333	11959	11593	8585	9409	12746	12233	7576	10971	12007	13706	10069	11201	11502	13151	8898	11854	13836	13292	11340	12260	12022	14402	9108	13404	21633	18574	29874	26696	22382
2.9	11304	10598	8245	8329	11943	13106	10010	12789	12797	13948	10381	13186	11938	12181	9244	10325	12996	13424	10546	13323	12549	12079	10538	11904	19640	19408	29051	28114	22848
2.96667	11803	9716	8006	9190	13207	11274	10966	12216	14376	11100	10360	11241	12410	13209	9099	11366	11129	12721	10738	10834	14254	13938	10588	14687	21209	19818	27923	29025	24218
3.03333	10412	11009	8302	9167	13632	13833	12177	10919	12975	12142	10312	9973	12423	11522	9199	10854	10798	12892	8612	12633	12806	13424	10040	13749	19871	20549	25110	28957	22797
3.1	10504	9247	7628	8981	12248	11819	10717	11786	13818	10669	11519	11910	10799	12611	9048	10337	11968	13280	9391	10832	11504	15181	10382	10520	21797	18774	32208	26905	23445
3.16667	12014	10290	8660	9308	12639	12433	10791	12015	14447	14639	10675	12518	11422	10953	8349	10155	12759	12642	10737	12474	12302	11699	10995	12969	19769	20701	26935	27411	24447
3.41667	45284	50658	41612	40869	51532	57786	48842	55428	56799	56162	46963	52356	46829	58973	45955	49722	53738	60678	48980	53598	55143	49636	43011	53949	51979	50910	61921	49903	59764
3.48333	39244	45601	33717	40178	52040	53197	50540	53156	56864	56092	49315	46577	47263	54237	39493	47187	53223	55011	45418	53647	49596	51937	43113	52135	44579	56942	63193	44950	56593
3.55	38795	42176	34476	33337	51993	47011	45484	45828	53458	51208	50742	45752	43983	49996	36109	47544	51342	55163	43051	50914	49522	52836	42443	48424	46487	54077	61769	48107	58540
3.61667	31809	35299	32275	29967	46978	49770	43107	46032	51589	50948	47844	45368	41447	46894	34867	46158	49804	46834	37060	50835	48183	51104	42712	47128	49435	56519	60443	52655	56915
3.68333	26537	33527	26714	31387	45635	46635	46120	45312	47699	47023	46604	40220	43417	48492	32361	44268	48262	44628	38389	44379	42738	49234	39649	50683	44572	53542	57838	50201	60790
3.75	25302	27304	26479	25943	47510	47766	39374	39979	44465	45922	41231	38914	36311	42127	32105	35460	46411	42427	35600	38773	43003	48183	38448	48109	42026	53923	59470	46950	55202
3.81667	21608	25577	19287	22398	40190	47756	40587	39978	43549	41855	38937	41481	32603	37978	24775	33675	41132	41043	35193	37291	40465	43755	35808	43716	42562	54766	61198	50510	53735
3.88333	21395	18492	18559	20718	42180	44931	36603	36705	39088	38908	36525	39552	29613	36520	22871	34196	38190	35706	33883	35919	38200	40819	33722	38955	44394	53830	61320	51234	56891
3.95	20535	20046	15656	18061	36767	38658	29879	36360	38200	37562	33858	34128	27244	29851	25287	30051	36622	34415	26773	32360	37451	41818	30946	38529	44340	55091	59376	51490	53000
4.01667	19973	18176	13673	16801	37901	39892	29664	33763	37956	36601	28568	32089	23993	29905	23098	24543	36081	31728	30635	30641	37469	37058	29918	36521	50026	56375	57717	50267	51933
4.08333	16381	19793	12917	13945	32082	36917	27032	28822	32877	35160	29307	33441	24097	27155	19848	24606	35654	30209	28052	28368	34930	37164	30963	32705	44264	56041	58507	50149	55789
4.15	15940	16033	13512	14494	32087	38421	27233	28607	33928	33510	26903	30822	21006	25597	20548	23375	34004	26435	24388	28722	31636	35579	28420	29534	42853	54900	58682	50870	52129
4.21667	13849	15679	12581	14398	29882	33827	25126	28690	30249	27057	19922	28164	21960	22989	17700	23610	29365	26492	24173	23165	31868	29332	26725	29166	46532	55156	58152	50517	56938
4.28333	14566	12883	12474	11402	30936	30845	23095	27358	27463	28052	23006	28774	19989	21922	17920	20692	28700	25371	22799	24658	29072	32088	23088	26557	46028	51657	58114	51478	53682
4.35	14369	11956	12395	11922	27081	30779	22214	24440	27614	28532	19807	26571	20934	21198	16575	19052	29477	23039	19975	21638	25476	27783	22479	24484	47342	51879	56305	47838	56763
4.41667	15587	15123	11600	12829	26329	30778	22684	26081	26450	22375	23009	25652	18026	21864	14409	20421	26134	21268	18853	19256	23707	26767	19041	26055	45411	53604	53437	48217	51994
4.48333	15087	13451	11786	11542	26126	25403	20605	22638	26270	23338	21214	21879	17653	19646	15127	18987	24693	19451	17228	18194	24211	27876	21513	25341	45269	52598	57356	49329	52988
4.55	15435	12206	13887	10510	23753	26412	21332	20243	24741	25097	19146	23997	16580	18827	15963	17910	23993	19981	18120	19797	24659	24534	18464	20914	44889	51007	53558	46661	50941
4.61667	13896	13851	13713	11033	23943	27579	17959	21505	23425	22393	18792	22116	17776	18554	12640	16607	21761	21183	17334	17240	26291	25892	18963	21518	44422	52001	54913	49413	48264
4.68333	13026	14655	11093	10377	23011	24037	18836	20179	24333	21950	20616	20153	17692	16400	14619	18348	19426	19868	16370	18464	21288	22903	17908	21279	44810	51029	55134	50242	48327
4.75	13119	14265	11107	10166	21291	22855	17579	20256	22799	22312	16825	21461	17363	16586	12815	16849	19479	18589	18059	15905	22031	22378	15824	18862	46286	50712	52620	49172	50613
4.81667	15280	14307	10106	10099	20591	22756	17881	17253	22440	20212	16877	20698	14649	16876	13013	15626	19397	18149	15362	16278	21006	21063	15177	17514	42807	48991	55248	48657	51600
4.88333	15362	12113	11976	12234	22618	20576	15583	19518	21578	21073	16913	19810	15211	17592	12577	14082	19476	17182	13650	16759	19152	22006	15093	18125	44418	52465	56536	48970	51656
4.95	12485	13821	10618	12029	21302	21260	15494	17595	23024	20429	15665	19135	15762	18522	11810	14429	16196	16703	13375	16324	19199	19650	14886	17847	46434	51343	56468	46346	52096
5.01667	12514	11629	11590	9812	20607	20526	15214	15861	20555	18566	16284	17240	15841	16168	12546	14357	17833	17560	13109	15702	18624	17999	13585	16780	42521	51492	52457	53456	52021
5.08333	12404	11245	10107	11783	17131	21261	15791	13532	19898	18387	17865	16642	16072	15568	12010	14967	16212	17904	14139	15905	16039	19715	14805	15547	41259	52072	59937	48067	47395
5.15	12758	13249	11385	10800	19904	21347	13750	16057	20619	18597	13139	18489	14621	16429	11650	13934	17365	15487	13751	17610	18064	17179	13267	18484	42784	51829	54029	50649	50147
5.21667	13488	12348	10718	10431	18045	23033	17148	15076	19455	18894	17173	16172	14593	16996	11119	16639	15963	17726	12067	16898	16938	19126	13292	18412	45756	48647	58942	47469	51179
5.28333	15211	13212	11411	10811	19661	22183	15137	17242	18226	18199	13395	15841	13452	15546	11141	13543	17097	16683	13298	15354	16329	17752	13764	17237	41972	48685	54269	45348	49398
5.35	12978	13900	11533	11355	17826	21334	13345	16233	17948	18077	16151	17849	13575	16019	12048	14882	15414	17552	11353	15444	17307	17683	14381	15431	44697	53124	53775	49174	45704
5.41667	13817	11172	10030	10125	19232	18067	15283	15341	17919	17910	14558	14033	12842	16418	13433	14419	16707	16134	13975	14867	18514	15830	14185	16418	39091	49249	57075	50022	46954
5.48333	12336	12785	9958	11437	19480	17046	13583	15517	17708	16418	15385	15452	15170	14271	11484	12847	14930	15044	13905	16760	16918	16054	13193	17773	41174	47306	56271	45131	50641
5.55	13236	13196	10692	11226	16844	17093	14409	13792	17837	17190	15469	15450	14783	13757	11115	13079	14367	15243	12305	14013	15654	16651	13353	16092	40957	47608	52866	47813	48366
5.61667	12730	12133	10982	10493	18153	17904	12703	15407	19220	16091	14359	16064	13604	16504	9859	14196	14275	16516	13270	13802	15099	14999	13275	14899	39955	47845	52490	47420	50172
5.68333	12822	11283	10228	10643	18741	16605	15248	14933	17154	16753	15777	14429	14996	15532	9776	12747	15471	13552	10716	15677	17193	14918	12486	14985	41865	47707	51924	47780	49095
5.75	12614	13199	10243	10503	18022	15210	14405	15798	15572	15844	13851	14721	15138	13392	10624	11800	14678	15328	12702	13974	16306	16214	13031	15799	40292	50291	51937	45428	48155
5.81667	13713	12036	8882	10445	15694	18876	12391	13694	16402	18225	13234	15043	13671	13818	11541	13708	14508	15076	10840	14440	16696	18779	12902	16151	39086	50834	55855	46859	46510
5.88333	13521	11562	10239	10390	17685	17012	13021	14421	17300	16790	14380	16908	14274	15051	12503	11629	15338	15647	10495	12675	17193	15652	12867	13298	42200	48614	48146	47950	45681
5.95	13040	11529	11233	10446	17141	17564	12103	14079	16498	18406	13736	15346	14216	15536	11411	12307	15557	14667	10764	14041	17077	15225	13065	14974	39945	51186	54208	45821	44428
6.01667	13318	11332	12289	9016	17176	16361	13784	15093	15777	18021	13160	16498	12966	14739	11080	13830	14558	14853	11273	15253	14955	17067	13374	15322	41458	47743	54069	44196	46371
6.08333	12248	13450	11195	10488	17233	16143	12655	12377	14905	17640	12645	15315	15514	15500	11460	12624	15794	17159	11469	15731	15526	15442	12636	14680	42035	50198	52158	46999	51557
6.15	13486	13524	10127	10390	17127	16293	12537	14254	15731	16289	16003	15290	12828	15593	10912	11920	13741	13737	11489	12624	15632	15646	10612	16428	38712	44503	54279	46479	48034
6.21667	12283	11563	10938	10545	14589	14771	12732	13235	18378	16566	12471	14466	13469	14700	10245	11493	16193	16494	11963	12863	15667	16098	12590	14506	40230	48272	52576	48573	44770
6.28333	12403	13430	10754	10086	15190	16987	12308	13157	16731	16610	13531	13594	15662	14119	10744	12789	15364	15613	11246	13102	14670	13946	12459	14809	37884	46520	51728	46362	48861
6.53333	46856	46837	46176	45105	58189	55181	49305	48828	56930	70829	56817	67431	57772	59480	50884	51261	60600	60003	48778	62414	55031	51199	50816	54651	56521	66993	73834	62793	70303
6.6	42568	44881	43076	41623	59784	55233	50381	52406	55475	67003	56404	64237	55171	56951	47450	53783	59816	62893	50278	58720	54242	53634	46961	55469	56730	68228	75345	62832	68519
6.66667	39695	41199	37152	34123	51185	55338	51520	50752	50628	61310	57087	63429	52068	55440	43440	54810	52647	56352	45042	55598	53878	56299	49831	57424	60696	72210	73625	62264	65875
6.73333	35741	39336	39840	33704	54974	54164	48714	47967	53530	56380	52395	57826	49195	56336	43804	50043	56129	52265	46783	51259	52093	55005	44908	51102	57326	64333	67514	65964	68521
6.8	31612	36337	31290	32858	50883	52786	49039	49129	52848	57461	52174	53707	49028	51200	40880	49691	54961	49880	43637	46145	51492	50456	40473	51329	59508	69924	71887	63486	64918
6.86667	30882	31112	26549	26029	51356	49832	44540	46985	50610	58639	50694	52848	45920	47440	37910	49746	52762	50896	42930	43244	52134	50518	41026	48932	53918	67957	68880	65740	67858
6.93333	28093	27745	25781	25175	47293	48655	43990	42574	49418	51603	44625	51129	46641	41445	34701	42136	49065	46151	37214	46584	46007	48019	43471	47404	58827	66729	70695	60291	65241
7	28654	29097	24119	22635	46284	46524	41706	41331	47506	52819	45016	48365	40045	41005	34109	38640	48754	47126	36937	43407	47317	44336	40049	43471	58528	68890	72650	63561	66677
7.06667	23019	23130	21543	20605	46396	44683	36769	39137	44185	50752	42350	50897	38007	40083	31096	38817	46886	43918	33621	36428	46373	42800	38368	44713	57748	68179	65917	59450	69427
7.13333	21664	24090	17945	18621	41025	44477	38467	39990	45370	47982	41620	45615	37491	37259	24975	35147	43996	38582	32233	37170	47144	38503	36048	37373	59634	65864	71208	61284	65343
7.2	20018	20534	17401	18821	42406	43624	35082	38106	42559	43322	39688	45558	35785	35149	24673	30432	43639	38568	29354	37075	40854	39178	34627	36701	57112	71272	68483	60568	65182
7.26667	20565	21109	17256	16583	43276	44752	36673	35182	44812	42121	39254	46188	35559	35189	22062	30801	40625	35095	30573	32506	40599	38960	31819	37410	56859	66812	72184	62800	66274
7.33333	20371	17847	14236	16096	43568	43273	33350	36421	38915	44736	37218	41930	32160	31664	18115	27006	35482	34813	29537	30439	40597	36863	31760	33719	55282	63990	70321	59536	66750
7.4	18990	18740	13959	17168	39752	42217	31533	38477	37877	38929	33054	39198	29758	26604	20610	25265	36688	34804	30089	29198	36999	36958	31799	33990	53763	63766	70008	62077	60945
7.46667	19801	16385	15443	14531	41698	42283	29448	33178	33439	40863	32985	41864	25367	27700	20573	24006	34387	32606	26925	28325	34907	30235	28792	32570	53476	66996	69829	62196	66211
7.53333	18645	17591	13950	14574	38241	38303	30758	33450	36523	39321	31307	39523	27983	26036	16017	24726	32107	25825	24547	27278	30639	33679	28101	30150	51662	66621	73048	60848	64231
7.6	15817	16018	11653	13746	36191	39300	31390	33265	34828	40807	34983	37694	23039	26040	16570	24165	32049	26965	23258	24989	32953	32772	24337	29725	51756	66975	68144	62460	65851
7.66667	18188	16949	11291	12788	34592	36213	29902	30439	34614	38336	32563	35292	25876	23500	17549	20986	27685	29750	22371	24027	30439	29738	24537	30778	48183	66264	74186	60149	60369
7.73333	17692	15688	13673	12831	36506	36502	31564	30958	35036	34450	30751	36706	23820	23259	15850	19503	28681	27497	21401	22633	30025	30191	22053	27227	52501	68164	69246	61142	59336
7.8	17516	16371	13209	13942	36151	33107	30978	30471	35538	38640	31896	37775	24342	22718	16436	20063	27823	24839	21743	21354	29780	26897	20753	26104	49947	66195	70293	60452	63101
7.86667	17307	16160	15108	12495	31229	32162	28078	27215	37117	36948	30787	39453	21692	21702	18140	21287	24278	24366	19839	21259	27955	26980	22271	25290	53789	64046	70892	61507	62796
7.93333	16194	17647	11743	12234	34840	32422	30383	29944	35491	35553	29015	36671	22389	21347	14715	19110	27687	24341	20288	24513	29673	26474	22623	24541	55275	63277	70632	59321	61045
8	14973	16280	14090	12414	34185	33046	27698	27468	33633	37632	26880	34512	20285	21327	13875	19233	25421	21641	17848	21597	24561	25428	21825	26744	51775	61830	70559	56755	56355
8.06667	15018	16175	13168	14011	35566	32928	29050	25448	36957	39706	30420	35220	22738	19335	14172	18609	25404	23430	16676	17711	25804	23624	20161	24583	52151	64359	71398	61920	58651
8.13333	14930	16212	13035	12460	32903	35487	27932	26584	35497	35811	26938	33923	22398	19972	14966	20870	24663	22526	16284	19432	25862	24786	18139	24518	50958	65581	67589	59036	60497
8.2	17291	15509	13245	12341	31910	28857	26763	28474	35567	32999	26284	34973	22912	18741	12117	16730	25269	22531	17092	21702	24512	23480	19273	24941	49479	62417	70503	63381	61849
8.26667	17082	16343	11659	13204	33231	33698	26771	24289	33523	35473	27325	33942	21754	21672	15948	19715	20826	19407	15135	20278	21685	23551	18833	23949	51304	71184	70282	60193	61054
8.33333	16861	15016	12765	11672	31405	32433	24133	25767	32053	32328	26496	34769	20482	20204	13705	20811	25268	22961	16076	19221	21620	23768	19351	22313	51596	62387	73276	58307	58650
8.4	14969	12969	12087	13539	27433	32678	21523	26251	36796	33286	24744	35370	18089	18347	15610	15495	23466	21279	15853	19672	23200	23234	17102	22137	52529	62778	69561	62763	58015
8.46667	16199	16660	14274	13791	30452	32208	23202	24870	35316	30012	27202	34797	20947	21179	15115	18012	22497	20159	16195	19584	20553	20928	19861	23397	52603	59370	65110	57535	59830
8.53333	11944	14873	11067	13891	31810	30684	22688	23347	33858	29137	24707	31875	17677	18255	14541	17419	22010	20400	16978	18105	22048	20182	16630	22398	47469	64391	68516	57431	57698
8.6	16652	14912	10237	11367	32364	30622	22857	24616	34142	30223	25164	31712	18629	20253	12869	15960	23892	21611	15085	18119	23544	20725	18501	21372	50461	59608	66247	61322	63489
8.66667	17802	13341	12043	12972	29246	29856	24414	22656	31414	29637	24752	31052	19630	20670	10916	15902	20493	17845	14476	18078	23290	21863	17204	20651	50501	66216	70339	58970	62242
8.73333	15221	13074	11378	12463	29077	27773	22910	22685	30452	33023	24896	31621	16122	16398	15439	15763	20050	20020	16143	17452	20745	20835	17656	19726	52361	60883	69075	59758	61755
8.8	15548	13126	12269	12742	27543	27305	21497	21967	30556	30490	26783	27968	17629	17841	13581	15698	22859	21425	16115	17939	21634	23099	17262	19929	51754	60967	69424	56780	57469
8.86667	14885	12919	10932	10795	28201	28797	20538	21289	32149	31084	25278	27588	19082	17035	11855	14784	20654	19605	14461	17627	21346	21972	16313	21051	51355	61653	66839	55991	60748
8.93333	13632	13179	12075	12706	27321	25503	19796	23788	29549	29222	23948	31067	18805	18670	12125	16501	21993	19368	15343	19429	21093	21659	14952	18720	49809	59977	72119	56948	60058
9	17708	13720	12325	11076	28146	24398	20580	22161	30323	29208	22432	29140	16741	19689	11826	16207	20136	19870	15525	19068	19504	24088	17728	19561	51218	59155	65335	56008	60014
9.06667	16067	15149	9499	11325	25650	25549	19831	22423	29323	31218	25455	32230	18928	18012	14842	13730	22056	18951	13710	16234	19406	20118	14698	18265	50647	65862	69678	58446	58323
9.13333	14260	14840	11978	12172	25781	24964	19823	21408	30700	29462	22905	28653	17382	17148	15790	17136	18922	18442	15002	17069	19802	21010	15602	20531	46280	59186	65501	59023	57985
9.2	14426	13621	12425	13470	23586	24378	21748	21424	30378	28055	21330	29871	17616	18387	12935	15517	21945	18738	15013	17822	19835	22221	15760	18951	50932	64892	66568	61002	59703
9.26667	16526	16982	11784	12094	26262	22662	19622	21455	30063	28108	23066	28502	17003	15843	12859	15576	19371	19608	15601	18016	21076	19120	16248	19671	45457	58676	70845	57261	62496
9.33333	15511	12803	10182	10052	23669	24441	17364	22425	26587	26221	22643	27972	16033	16482	12479	15294	18975	21014	16379	15657	18909	22156	15262	20165	50686	57833	69928	55162	61201
9.4	16042	14725	10091	10161	24529	22595	17034	19067	29368	28159	22430	27230	15458	16579	11382	16194	19070	18353	15108	16944	21570	21110	17052	19829	48068	57814	67842	59593	58504
