# Supplementary material for: Systematic mapping of mitochondrial calcium uniporter channel (MCUC)-mediated calcium signaling networks
Source: EMBO J. 2024 Sep 11;43(21):22. doi: 10.1038/s44318-024-00219-w (PMC11535509; doi:10.1038/s44318-024-00219-w)
Supplement: Supplementary file 9 — Source data Fig. 4 [file 44318_2024_219_MOESM9_ESM.zip › Figure 4/4E/Calcium_measurments.xlsx]

## Sheet: Sheet1
	Representative Traces				Peaks
Time (s)	SCRAMBLE	PRELID1			Scr	siPRELID1
0	0.459181	0.211745			82.7328	59.2857
1	0.459188	0.295589			84.4366	60.8523
2	0.577698	0.113524			86.3849	66.6784
3	53.4513	39.7417			90.4951	43.5652
4	77.2249	46.0189			84.9623	49.2368
5	82.8002	52.5277
6	84.7891	56.4455
7	85.9739	57.7161
8	85.6629	56.2471
9	84.0417	52.6003
10	81.2316	47.7002
11	76.5534	43.3515
12	73.1507	38.3471
13	67.7429	33.6748
14	63.657	29.8932
15	59.1856	26.2971
16	55.5025	23.1982
17	51.6522	20.3811
18	48.2771	17.9982
19	44.4581	16.1746
20	42.0585	14.3463
21	39.131	13.077
22	37.2178	11.5896
23	35.6199	10.8634
24	33.4463	9.4542
25	31.6426	8.85526
26	30.3395	7.91679
27	29.0934	7.03179
28	27.8985	6.39735
29	26.6116	5.90375
30	24.8964	5.44962
31	24.2429	5.17292
32	23.0179	4.54991
33	22.1428	4.31373
34	21.2559	3.97269
35	17.7005	3.63581
