# Supplementary material for: Systematic mapping of mitochondrial calcium uniporter channel (MCUC)-mediated calcium signaling networks
Source: EMBO J. 2024 Sep 11;43(21):22. doi: 10.1038/s44318-024-00219-w (PMC11535509; doi:10.1038/s44318-024-00219-w)
Supplement: Supplementary file 9 — Source data Fig. 4 [file 44318_2024_219_MOESM9_ESM.zip › Figure 4/4H/shRNA_calcium_measurment.xlsx]

## Sheet: Sheet1
	Representative traces					Peaks
	pLKO	sh1-EFHD1	sh5-EFHD1			pLKO	sh1-EFHD1	sh5-EFHD1
1	1.55034	0.28291	0.418727			50.94	207.3	177.76
2	1.35428	2.11138	0.295717			121.22	258.03	184.86
3	0.131667	1.6846	0.542067			70.55	410.03	189.35
4	5.47657	13.8443	12.0994			87.98	263.25	178.9
5	18.4027	40.2783	38.3486			84.26	255	146.59
6	30.9151	61.2483	58.9137			166.18	163.44	210.81
7	40.1438	72.1276	69.8928			103	153.85	133.4
8	45.8761	71.6896	73.6085			115.88	195.58	111.55
9	49.2541	69.2502	72.9332			109.18	185.24	172.69
10	48.3875	63.6662	69.203			101.93	120.28	316.47
11	47.3037	53.4747	62.8134			136.68	131.11	163.05
12	44.5671	49.9924	57.15			109.11	44.53	143.56
13	38.6189	42.8241	50.3142			114.15	71.76	91.46
14	36.2849	38.8124	43.2618			86.75	146.25	99.77
15	31.9353	35.0355	37.3265			42.21	136.2	78.97
16	29.2672	30.2979	32.6281			110.57	116.03	68.68
17	25.4389	26.4528	29.7533			126.98	78.01	150.23
18	22.6316	25.2647	26.4602			140.98	302.96	95.76
19	19.7197	23.6185	23.1929			104.11	124.81	123.02
20	18.7822	21.2745	20.7471			96.71	58.89	110.01
21	15.2307	18.178	18.199			94.04	172.88	137.8
22	13.9758	17.5945	15.6148			71.71	136.49	131.33
23	13.6198	16.5136	13.6544			54.89	164.8	110.38
24	11.0724	15.8376	12.2979			105.05	105.44	112.75
25	10.7908	14.9185	11.5618			87.52	99.5
26	9.30187	12.7245	9.96083			137.4	109.57
27	7.70188	12.0086	8.84051			112.41	85.74
28	7.59336	11.4611	8.08544			92.47
29	4.55019	10.9644	5.60812			93.99
						71.16
