# Supplementary material for: Systematic mapping of mitochondrial calcium uniporter channel (MCUC)-mediated calcium signaling networks
Source: EMBO J. 2024 Sep 11;43(21):22. doi: 10.1038/s44318-024-00219-w (PMC11535509; doi:10.1038/s44318-024-00219-w)
Supplement: Supplementary file 9 — Source data Fig. 4 [file 44318_2024_219_MOESM9_ESM.zip › Figure 4/4I/siRNA_calcium_measurments.xlsx]

## Sheet: Sheet1
Representative traces					Peaks
Ctrl	si1-EFHD1	si2-EFHD1			Ctrl	si1-EFHD1	si2-EFHD1
1.10627	0.448102	1.35875			75.2298	87.95	113.675
0.591752	0.101712	0.768833			91.931	85.7476	131.394
1.58456	1.25039	0.115237			90.6671	103.567	86.7792
2.84093	8.28131	6.58974			70.6708	88.5245	98.5513
15.5529	27.8681	26.7443			116.241	110.469	94.3874
30.3096	46.0948	47.3239			119.019	84.8343	152.947
42.3082	63.2548	67.9637			88.2067	117.785	96.632
54.5849	77.0336	83.5828			85.6826	95.7476	142.925
61.815	87.3164	96.316			121.659	103.307	98.4737
69.0632	94.7792	102.661			96.2833	104.822	154.815
72.3686	96.3339	107.464			144.431	109.612	147.083
75.1883	96.0982	106.889			79.1381	119.182	151.136
72.8523	95.2427	102.66			99.3438	121.49	120.436
68.9962	88.7868	97.1464			143.879	78.706	186.487
65.6038	86.0477	91.2348			77.6178	139.985	110.243
62.0715	77.2342	83.8544			115.341	87.9185	143.176
58.4209	73.0403	77.5284			90.4902	138.874	155.897
53.3216	66.1389	72.2141			95.5647	132.825	189.29
51.0226	62.0816	65.1616			116.612	155.955	127.113
45.8411	56.4748	61.8938			107.726	135.003	200.426
42.1722	53.2498	56.3613			74.2658	184.006	126.387
38.2789	47.717	51.4399			50.7779	230.802	92.3043
34.1785	44.1742	46.5307			72.1385	148.795	134.885
31.9122	41.0209	43.2262			152.756	143.196	121.371
29.8603	36.5352	39.8829			105.658	200.947	172.457
27.9015	34.3235	37.5268			118.905	125.18	196.061
24.2626	31.3386	32.9151			118.136		172.914
23.7868	29.6803	31.6941			110.067		183.376
					71.5614		159.295
							138.171
