# Supplementary material for: Systematic mapping of mitochondrial calcium uniporter channel (MCUC)-mediated calcium signaling networks
Source: EMBO J. 2024 Sep 11;43(21):22. doi: 10.1038/s44318-024-00219-w (PMC11535509; doi:10.1038/s44318-024-00219-w)
Supplement: Supplementary file 9 — Source data Fig. 4 [file 44318_2024_219_MOESM9_ESM.zip › Figure 4/4J/cyt_mit_calcium_measurments.xlsx]

## Sheet: Sheet1
Cytosol																Mitochondrial
Traces								Peaks				AUC				Traces								Peaks				AUC
	Scr		si1		si2			Scr	si1	si2		Scr	si1	si2			Scr		si1		si2			Scr	si1	si2		Scr	si1	si2
	Mean	SEM	Mean	SEM	Mean	SEM		0.9662	1.2616	0.944		14.46	15.15	16.54			Mean	SEM	Mean	SEM	Mean	SEM		1.1056	1.4059	3.0294		1.306	10.69	45.31
0	0.0442	0.005	0.0215	0.0022	0.0322746	0.00428652		0.6843	1.2644	1.1457		10.07	28.49	19.14		0	1.0219	0.0023	0.9994	0.0023	1.00995	0.00347389		1.0898	3.4778	2.8222		2.284	98.1	42.18
0.333	0.0441	0.005	0.0216	0.0022	0.0328841	0.00423237		0.7073	0.5503	1.0877		13.54	11.02	17.72		0.333	1.0238	0.0027	0.9994	0.0024	1.01068	0.00343916		1.0945	1.0594	1.3939		1.49	1.046	16.7
0.666	0.0438	0.0049	0.0216	0.0021	0.0333448	0.00427257		1.1277	0.7013	0.6637		18.15	14.25	11.18		0.666	1.0258	0.0033	0.9995	0.0023	1.01112	0.00345699		1.326	1.4726	2.3526		6.033	18.02	41.63
0.999	0.0434	0.0049	0.0218	0.0021	0.0341117	0.00447773		0.5349	0.5646	1.8522		9.137	10.71	26.37		0.999	1.0277	0.0038	0.9997	0.0024	1.0126	0.00357034		1.1325	1.2684	2.7161		1.827	6.933	42.03
1.332	0.043	0.0048	0.0219	0.0021	0.0348718	0.00482566		0.4448	0.7452	1.8682		9.793	12.95	24.61		1.332	1.0286	0.0042	1.0001	0.0025	1.01334	0.00377586		1.0856	1.2594	2.6273		2.517	8.213	39.56
1.665	0.0427	0.0047	0.0219	0.0021	0.0356439	0.00522931		0.9696	0.7741	1.6322		12.69	16	24.68		1.665	1.0297	0.0045	1.0001	0.0026	1.01396	0.00388362		1.0599	1.1666	2.6289		0.9832	6.55	37.52
1.998	0.0425	0.0047	0.0219	0.0021	0.0357834	0.00538338		1.1228	0.5256	1.6786		11.76	10.34	24.31		1.998	1.0305	0.0048	1.0004	0.0027	1.01394	0.00407393		1.7979	1.0489	2.2921		9.486	0.9594	28.39
2.331	0.0423	0.0046	0.0219	0.0021	0.0356978	0.00546425		0.8256	1.182	1.1786		10.82	18.16	23.08		2.331	1.0308	0.0051	1.0014	0.003	1.01467	0.00423118		1.1165	3.2881	3.3719		3.377	32.26	68.45
2.664	0.0423	0.0047	0.0219	0.0021	0.0354332	0.00545457		0.8242	0.7902	1.2993		10.57	11.35	23.12		2.664	1.0311	0.0053	1.0037	0.0034	1.0155	0.00430092		1.5089	1.4044	3.034		11.26	5.593	55.03
2.997	0.0424	0.0047	0.0218	0.0022	0.0352285	0.0054349		0.9967	0.8913	0.2761		13.32	11.38	4.278		2.997	1.0331	0.0053	1.0067	0.0041	1.01581	0.00442399		2.3153	1.1654	1.4889		19.73	2.738	19.78
3.33	0.0428	0.0049	0.0217	0.0022	0.0348485	0.00542671		0.7467	0.8592	0.8716		11.41	13.69	15.33		3.33	1.0353	0.0054	1.0115	0.005	1.01675	0.00459125		2.2358	1.3813	1.3297		18.45	5.717	9.359
3.663	0.0435	0.0051	0.0217	0.0023	0.0346782	0.00540773		1.0906	1.0889	0.8552		16.69	16.73	10.25		3.663	1.038	0.0053	1.0162	0.0056	1.01843	0.00459613		2.2393	1.8508	1.1234		18.98	11.13	1.564
3.996	0.0446	0.0055	0.0216	0.0024	0.0347434	0.00542128		0.8334	0.7932	0.9695		12.19	10.51	14.2		3.996	1.0412	0.0051	1.0209	0.0059	1.02125	0.00473342		1.9485	1.5924	1.1232		15.61	9.662	2.478
4.329	0.0458	0.0058	0.0215	0.0025	0.035139	0.00542231		1.0932	0.7987	0.7205		14.74	10.76	8.57		4.329	1.0452	0.0048	1.0278	0.006	1.02784	0.00510418		1.5942	2.1246	1.2464		9.665	21.76	5.036
4.662	0.0478	0.0063	0.022	0.0026	0.0354826	0.0055162		1.1839	0.8711	0.5226		19.83	12.63	7.914		4.662	1.0466	0.0045	1.037	0.0055	1.04131	0.0056683		1.6785	1.1913	1.1937		15.29	5.608	4.683
4.995	0.0524	0.0071	0.025	0.0034	0.0366437	0.00569873		1.2484	0.7863	1.0641		16.02	9.484	14.29		4.995	1.045	0.0047	1.0449	0.0047	1.05651	0.00638085		2.3719	1.0697	1.584		27.63	1.321	7.775
5.328	0.0689	0.0084	0.0381	0.0054	0.0500522	0.00614368		0.7928	0.6377	1.7923		11.05	7.89	23.62		5.328	1.0423	0.0049	1.0499	0.0044	1.07272	0.0071337		1.0474	2.6609	1.9513		0.9843	38.17	20.65
5.661	0.1421	0.0109	0.1226	0.0088	0.14681	0.0100883		0.4304	0.9681	1.8985		4.528	14.13	25.35		5.661	1.0417	0.005	1.0561	0.0043	1.08924	0.00776854		1.0745	1.3737	1.3563		2.293	11.24	9.88
5.994	0.2649	0.0146	0.2705	0.0115	0.291241	0.0191106		0.7418	0.6914	1.6611		8.137	10.54	24.09		5.994	1.0431	0.0049	1.0647	0.0055	1.10646	0.00838091		1.0638	1.0875	1.1576		1.319	2.424	3.794
6.327	0.4129	0.02	0.4279	0.0156	0.446743	0.0304102		1.0428	0.6337	0.8349		13.25	9.873	9.527		6.327	1.0502	0.0052	1.0783	0.0091	1.1251	0.0100354		1.4071	1.1124	1.1398		5.544	2.051	1.4
6.66	0.5677	0.0298	0.5937	0.0213	0.606974	0.0418886		0.8379	0.76	1.3308		8.572	11.49	14.47		6.66	1.0664	0.0073	1.1026	0.0147	1.15028	0.0144606		1.0987	1.2215	3.0792		2.809	4.131	50.41
6.993	0.7054	0.0369	0.7533	0.0271	0.754223	0.0533619		1.0252	0.6718	0.8627		13.71	10.89	9.74		6.993	1.0922	0.012	1.1417	0.0217	1.18309	0.0212879		1.2306	1.7371	1.1497		4.091	11.94	1.388
7.326	0.7837	0.0398	0.8412	0.0298	0.821885	0.0580135		1.0293	0.5986	0.6594		16.39	9.684	8.58		7.326	1.1237	0.0188	1.192	0.0296	1.22329	0.0292983		2.4972	1.8971	1.1401		41.74	13.08	1.634
7.659	0.815	0.0406	0.8653	0.0306	0.843174	0.0584218		1.3247	0.6822	1.0996		28.58	7.936	16.13		7.659	1.1607	0.0265	1.2495	0.0379	1.26777	0.0369469		2.6532	1.2867	1.7115		54.45	4.719	17.05
7.992	0.8221	0.0376	0.8807	0.0314	0.851669	0.0579344		1.4669	0.8053	0.9273		13.91	8.97	12.84		7.992	1.2009	0.0343	1.3128	0.0463	1.31283	0.043196		1.0108	1.0858	1.1455		2.557	3.575	1.647
8.325	0.8221	0.0358	0.8856	0.0316	0.856246	0.0579692		0.5178	1.195	0.9816		8.29	12.76	13.14		8.325	1.2435	0.0413	1.3794	0.0544	1.35849	0.048636		1.0371	1.0672	1.7926		1.639	3.311	17.72
8.658	0.8262	0.0364	0.8856	0.0318	0.86113	0.0579763		1.0049	0.9851	1.0764		13.62	13.42	16.06		8.658	1.2857	0.0475	1.4474	0.0622	1.40376	0.0535817		1.0348	1.0834	2.2899		1.795	2.45	27.99
8.991	0.8331	0.0366	0.8845	0.0319	0.861648	0.0579209		1.097	0.8529	0.6893		14.81	13.37	9.786		8.991	1.3272	0.0527	1.5147	0.0694	1.4492	0.0582548		1.0989	2.4662	1.2035		1.807	36.01	1.856
9.324	0.8342	0.0366	0.8815	0.0319	0.862316	0.0579858		0.9836	0.9037	1.6238		13.83	16.53	23.69		9.324	1.3668	0.0573	1.5791	0.0757	1.49488	0.0628271		1.0534	3.026	3.044		2.001	58.6	45.43
9.657	0.8331	0.0365	0.876	0.0317	0.86291	0.0584981		1.4513	0.5373	0.4176		27.54	10.4	10.48		9.657	1.4052	0.0613	1.6377	0.081	1.54028	0.0672826		1.4791	2.6419	2.8986		8.086	24.91	78.12
9.99	0.8303	0.0367	0.8694	0.0313	0.857738	0.0581045		0.7219	0.5846	0.4611		16.24	12.01	11.3		9.99	1.4406	0.0649	1.6885	0.0852	1.58477	0.0715109		3.6513	2.6386	3.3889		67.96	25.12	92.26
10.323	0.8244	0.0367	0.8609	0.0309	0.850682	0.0579139		0.6223	0.7689	0.4464		13.91	19.15	9.332		10.323	1.4718	0.068	1.731	0.0887	1.62525	0.0753049		3.0863	2.5001	3.1191		62.32	57.63	62.01
10.656	0.8169	0.0375	0.851	0.0305	0.843784	0.0578667		0.5324	0.5656	0.3118		11.56	15.3	4.783		10.656	1.4977	0.0708	1.7668	0.0913	1.66208	0.0786484		1.5153	3.9328	1.2081		11.49	114.5	5.577
10.989	0.8046	0.0375	0.8404	0.03	0.831259	0.0569726		0.4244	0.6074	0.371		10.43	17.11	4.379		10.989	1.5197	0.0728	1.7969	0.0935	1.695	0.0813151		1.1735	3.698	1.2104		5.578	102.6	6.356
11.322	0.7877	0.0371	0.8287	0.0295	0.817136	0.0556833		0.5625	0.7634	0.0911		16.02	10.52	1.508		11.322	1.5374	0.0746	1.8225	0.0952	1.72321	0.0835885		2.0266	2.5475	1.18		36.38	36.05	2.769
11.655	0.7667	0.0361	0.8144	0.0288	0.80541	0.05488		0.4466	0.7728	0.4526		14.13	19.02	6.455		11.655	1.5547	0.0759	1.8446	0.0964	1.7458	0.0853146		1.8073	2.0717	3.1577		33.36	36.64	67.26
11.988	0.7489	0.0364	0.7991	0.0282	0.792064	0.0539761		0.4207	0.38	0.3531		12.12	4.107	7.237		11.988	1.5695	0.077	1.864	0.0973	1.76613	0.0869047		1.5843	1.0841	1.2685		26.87	2.263	2.095
12.321	0.7253	0.0354	0.7839	0.0276	0.775497	0.0527579		0.5077	0.9806	0.4207		11.03	14.99	6.991		12.321	1.5832	0.0778	1.8791	0.0979	1.78313	0.088225		2.0674	1.6444	1.7921		31.85	10.34	16.54
12.654	0.7024	0.0348	0.7686	0.0271	0.758231	0.0516524		0.7673	0.5659	0.5773		14.92	7.416	7.516		12.654	1.5958	0.0786	1.8916	0.0982	1.7966	0.0893604		1.1475	2.4033	3.1098		2.638	32.44	72.53
12.987	0.6805	0.0343	0.7519	0.0267	0.741356	0.0506242		1.1671	0.9593	0.2553		19.71	17.58	5.872		12.987	1.6068	0.0792	1.9012	0.0983	1.80801	0.090138		1.2135	2.6409	1.2739		4.542	39.34	12.98
13.32	0.6581	0.0335	0.735	0.0263	0.720557	0.0489738		0.9013	1.0884	0.2081		14.29	19.89	5.876		13.32	1.6125	0.0797	1.9093	0.0984	1.82003	0.0910799		2.8151	2.1844	1.9087		43.61	33.64	40.68
13.653	0.6328	0.0321	0.7187	0.0258	0.700216	0.0473601		0.6997	1.3074	0.0797		12.29	27.89	1.138		13.653	1.6156	0.08	1.9155	0.0982	1.83131	0.0919464		1.17	2.5535	1.185		3.023	54.1	2.523
13.986	0.6111	0.0311	0.7013	0.0254	0.680321	0.0457016		0.7089	0.8735	0.6454		9.997	15.08	10.55		13.986	1.6172	0.0802	1.9204	0.0983	1.84209	0.0927917		1.9984	1.3026	1.2417		16.61	8.348	6.574
14.319	0.593	0.0303	0.6838	0.0252	0.662336	0.044258		0.9333	1.1417	0.7487		13.78	20.68	12.82		14.319	1.6169	0.0804	1.9239	0.0982	1.85311	0.0937317		1.9089	1.7389	2.0188		25.62	20.97	25.6
14.652	0.5755	0.0294	0.6653	0.0249	0.64389	0.0428006		0.9883	1.0688	0.507		16.27	20.99	9.657		14.652	1.6164	0.0804	1.926	0.0979	1.86338	0.0947165		2.0836	1.5979	1.3115		27.68	22.5	10.21
14.985	0.5588	0.0285	0.6467	0.0246	0.626848	0.0419013		0.5808	1.4559	0.5107		7.72	31.91	9.344		14.985	1.6146	0.0804	1.9264	0.0977	1.86943	0.0953713		1.1825	3.2644	1.3469		4.473	102.5	11.6
15.318	0.5424	0.0275	0.6272	0.0243	0.609485	0.0408626		1.0703	1.177	0.9087		19.6	14.3	15.71		15.318	1.6125	0.0803	1.9251	0.0976	1.87397	0.0956848		2.7244	2.5718	2.4773		40.38	38.85	27.66
15.651	0.5256	0.0267	0.6077	0.024	0.59051	0.0396134		0.6519	1.1941	0.9628		11.49	18.41	17.62		15.651	1.6106	0.08	1.924	0.0973	1.87476	0.096056		2.2508	2.7367	2.5694		22.1	42.81	46.82
15.984	0.5093	0.026	0.5882	0.0237	0.569579	0.0382481		0.6279	1.4579	1.053		10.52	22.64	17.87		15.984	1.6068	0.0797	1.9221	0.0969	1.87377	0.0962052		2.3968	2.7613	2.3163		26.06	35.01	29.15
16.317	0.4934	0.0252	0.5702	0.0234	0.548639	0.0368488		1.0746	1.4175	0.9091		13.07	20.65	11.18		16.317	1.6015	0.0794	1.9198	0.0967	1.87234	0.0962169		2.6124	2.0688	1.7865		26.42	20.26	17.29
16.65	0.478	0.0245	0.5525	0.0232	0.528057	0.0353785		1.2361	0.918	0.8675		23.19	11.55	9.526		16.65	1.5957	0.0791	1.9171	0.0964	1.87123	0.0960512		2.0577	1.2303	1.2423		22.04	6.922	4.652
16.983	0.4625	0.0238	0.5357	0.023	0.508689	0.0339853		1.2371	1.1709	1.3065		18.03	22	21		16.983	1.5896	0.0787	1.914	0.096	1.86964	0.0960744		2.1168	2.9686	2.2566		15.81	75.66	38.81
17.316	0.4477	0.0232	0.5199	0.0227	0.490457	0.0327258		0.9726	1.1332	1.5844		14.61	23.81	24.19		17.316	1.5815	0.0782	1.9098	0.0956	1.86845	0.0957613		1.4832	3.275	1.1624		5.767	95.85	5.887
17.649	0.4331	0.0225	0.5043	0.0223	0.47301	0.0314861		1.077	1.0059	1.173		14.22	15.21	16.52		17.649	1.5743	0.0777	1.905	0.0954	1.86542	0.0953782		1.9283	2.2183	2.0523		9.749	35.48	18.74
17.982	0.4184	0.022	0.4889	0.022	0.455969	0.0302532		0.5579	1.1205	1.0016		10.27	16.21	17.39		17.982	1.5667	0.0771	1.9002	0.0951	1.86057	0.0949688		1.8605	2.2479	2.7437		13.1	35.28	47.39
18.315	0.4041	0.0214	0.4742	0.0216	0.43932	0.0290386		0.3391	0.971	0.5025		7.949	13.17	10.17		18.315	1.5587	0.0765	1.8952	0.0948	1.85487	0.0945837		1.7976	2.3465	1.1746		12.12	32.37	6.872
18.648	0.3913	0.0209	0.4594	0.0211	0.423015	0.0278126		0.5109	1.0025	1.0881		9.958	14.92	18.2		18.648	1.5502	0.0758	1.8895	0.0945	1.84864	0.0941395		1.9141	1.5964	1.8621		16.49	14.76	20.81
18.981	0.3791	0.0203	0.4449	0.0208	0.407234	0.0266247		0.6557	0.8446	0.9703		12.85	14.12	14.17		18.981	1.5417	0.0751	1.8835	0.0944	1.841	0.0936423		1.1176	1.6228	2.5681		2.965	12.81	31.07
19.314	0.3679	0.0196	0.4315	0.0205	0.392543	0.0254656		2.0768	1.3704	0.5109		16.62	25.83	8.481		19.314	1.5331	0.0744	1.8767	0.0943	1.83281	0.0931229		1.1504	2.6481	2.4069		3.127	60.9	21.96
19.647	0.3584	0.0189	0.4177	0.0202	0.377754	0.0243649			1.156	0.3053			17.75	5.287		19.647	1.5241	0.0735	1.8688	0.094	1.82501	0.0925963			1.5848	1.511			19.64	12.23
19.98	0.3499	0.0184	0.4049	0.0199	0.364726	0.0233495			0.7546				13.64			19.98	1.5162	0.0726	1.8605	0.0937	1.81633	0.0920626			2.7497				54.95
20.313	0.3411	0.0179	0.3933	0.0195	0.351466	0.0223381			0.5733				12.07			20.313	1.5069	0.0717	1.8531	0.0935	1.80579	0.0914809			2.3997				41.3
20.646	0.333	0.0175	0.3825	0.0191	0.339233	0.0213357			1.1643				19.61			20.646	1.4974	0.0708	1.8448	0.0931	1.79574	0.0908658			2.893				61.54
20.979	0.3249	0.0171	0.3717	0.0186	0.327597	0.0204309			0.7709				12.23			20.979	1.4869	0.0698	1.8364	0.0926	1.78661	0.0902454			1.2391				6.538
21.312	0.3171	0.0167	0.3624	0.0183	0.317475	0.0195841										21.312	1.4773	0.0689	1.8286	0.0924	1.77673	0.0895412
21.645	0.3091	0.0161	0.353	0.0179	0.307482	0.0187465										21.645	1.4676	0.0679	1.8204	0.0922	1.76641	0.0887974
21.978	0.3022	0.0158	0.344	0.0175	0.297861	0.017975										21.978	1.4584	0.067	1.8126	0.092	1.75656	0.0880144
22.311	0.2955	0.0155	0.3353	0.0173	0.288972	0.0172613										22.311	1.4492	0.066	1.8039	0.0917	1.74653	0.0872068
22.644	0.29	0.0154	0.3269	0.017	0.280398	0.0165815										22.644	1.4409	0.0649	1.7946	0.0914	1.7348	0.0863872
22.977	0.2842	0.0154	0.3188	0.0166	0.272456	0.0159813										22.977	1.4315	0.0639	1.7852	0.0911	1.72326	0.0854994
23.31	0.2786	0.0154	0.3112	0.0163	0.2651	0.0154434										23.31	1.4225	0.063	1.7766	0.0907	1.71204	0.0846374
23.643	0.2733	0.0152	0.304	0.0159	0.258407	0.0149424										23.643	1.4134	0.062	1.7672	0.0902	1.70082	0.0837539
23.976	0.269	0.0148	0.297	0.0156	0.251877	0.0144615										23.976	1.4047	0.0611	1.7586	0.0899	1.68942	0.0828967
24.309	0.2641	0.0143	0.29	0.0152	0.245684	0.014016										24.309	1.3956	0.0601	1.7504	0.0896	1.67838	0.0819565
24.642	0.2604	0.0137	0.2834	0.0148	0.239369	0.0135447										24.642	1.387	0.0591	1.7412	0.0891	1.66685	0.0810707
24.975	0.2569	0.0133	0.2772	0.0145	0.233526	0.013133										24.975	1.3765	0.0581	1.7319	0.0888	1.65528	0.080116
25.308	0.2535	0.013	0.2714	0.0142	0.228074	0.0127603										25.308	1.3668	0.0571	1.7221	0.0885	1.64412	0.0791586
25.641	0.2495	0.0128	0.2659	0.0139	0.223138	0.0124761										25.641	1.3569	0.0562	1.7123	0.0881	1.63296	0.0782844
25.974	0.2458	0.0127	0.261	0.0136	0.218811	0.0122531										25.974	1.3471	0.0554	1.7021	0.0878	1.62184	0.0773761
26.307	0.2419	0.0125	0.2565	0.0134	0.214905	0.0121047										26.307	1.3384	0.0544	1.6924	0.0876	1.61091	0.0764473
26.64	0.2378	0.0123	0.2522	0.0131	0.210851	0.0118963										26.64	1.3321	0.0534	1.6819	0.0872	1.6007	0.0755615
26.973	0.2335	0.0121	0.2478	0.0129	0.207052	0.0116759										26.973	1.3247	0.0526	1.6722	0.0867	1.59045	0.0747508
27.306	0.2296	0.0121	0.2435	0.0126	0.20353	0.0114441										27.306	1.3183	0.0516	1.6625	0.0863	1.58118	0.0738804
27.639	0.2258	0.012	0.2394	0.0124	0.199856	0.0112021										27.639	1.3115	0.0508	1.6536	0.086	1.57125	0.0730674
27.972	0.2222	0.012	0.2355	0.0122	0.196643	0.0110262										27.972	1.3046	0.0499	1.645	0.0857	1.56074	0.0722435
28.305	0.2192	0.0119	0.2321	0.012	0.193818	0.0109145										28.305	1.2965	0.049	1.6366	0.0853	1.5507	0.0714632
28.638	0.2173	0.0117	0.2289	0.0119	0.191213	0.0108211										28.638	1.2895	0.0481	1.6274	0.085	1.5409	0.070635
28.971	0.2161	0.0114	0.2256	0.0118	0.188448	0.0107254										28.971	1.2827	0.0473	1.6191	0.0846	1.53009	0.069738
29.304	0.2154	0.0112	0.2228	0.0117	0.18609	0.0106838										29.304	1.2776	0.0465	1.6102	0.0841	1.52026	0.0688029
29.637	0.2149	0.0111	0.2198	0.0116	0.183598	0.0106034										29.637	1.271	0.0458	1.6008	0.0835	1.51146	0.0679225
29.97	0.2145	0.011	0.2166	0.0114	0.181169	0.01047										29.97	1.2655	0.0451	1.592	0.083	1.50212	0.0669966
30.303	0.2135	0.0109	0.2136	0.0113	0.178503	0.010346										30.303	1.2603	0.0445	1.584	0.0823	1.4928	0.0661225
30.636	0.2118	0.0109	0.2112	0.0112	0.176085	0.0102388										30.636	1.2551	0.0438	1.5757	0.0817	1.48412	0.065312
30.969	0.2092	0.0108	0.2086	0.0111	0.173616	0.0100928										30.969	1.2496	0.0431	1.5667	0.0811	1.47602	0.0645384
31.302	0.2063	0.0108	0.206	0.011	0.171277	0.00998442										31.302	1.2456	0.0424	1.5583	0.0805	1.46716	0.0637041
31.635	0.2033	0.0107	0.2037	0.0109	0.168949	0.00992893										31.635	1.2407	0.0416	1.5495	0.08	1.45829	0.0628756
31.968	0.1999	0.0106	0.2015	0.0109	0.167002	0.00989198										31.968	1.2346	0.041	1.5406	0.0796	1.44948	0.0619952
32.301	0.1969	0.0105	0.199	0.0109	0.165469	0.00989355										32.301	1.2291	0.0403	1.532	0.0792	1.44112	0.0612089
32.634	0.1945	0.0103	0.1966	0.0108	0.164115	0.00991717										32.634	1.2231	0.0398	1.5241	0.0787	1.43154	0.06028
32.967	0.1924	0.0101	0.1943	0.0108	0.162808	0.00989103										32.967	1.2163	0.0393	1.5164	0.0782	1.42349	0.0594713
33.3	0.1904	0.01	0.1921	0.0107	0.161739	0.00988656										33.3	1.2102	0.0388	1.5085	0.0775	1.41575	0.0587645
33.633	0.189	0.0099	0.1902	0.0106	0.160564	0.00985591										33.633	1.2058	0.0383	1.5003	0.0768	1.40795	0.0580403
33.966	0.1873	0.0098	0.1885	0.0106	0.159061	0.00973404										33.966	1.2001	0.0378	1.4918	0.076	1.40022	0.0571902
34.299	0.1854	0.0097	0.1866	0.0106	0.157764	0.00968813										34.299	1.1962	0.0372	1.4839	0.0754	1.39382	0.0565389
34.632	0.1833	0.0096	0.1845	0.0105	0.156198	0.00960214										34.632	1.1927	0.0368	1.476	0.0748	1.3863	0.0558272
34.965	0.1809	0.0095	0.1824	0.0105	0.154625	0.00947857										34.965	1.1898	0.0363	1.469	0.0743	1.37981	0.0550442
35.298	0.1788	0.0094	0.18	0.0104	0.153189	0.00940978										35.298	1.1864	0.0357	1.462	0.0737	1.3727	0.0543236
35.631	0.1767	0.0093	0.1776	0.0103	0.151803	0.00935742										35.631	1.1839	0.0353	1.4545	0.0731	1.36649	0.0536617
35.964	0.175	0.0092	0.1753	0.0103	0.150141	0.00927635										35.964	1.1796	0.0348	1.4471	0.0725	1.3595	0.0529547
36.297	0.1737	0.0092	0.1734	0.0102	0.148708	0.0091813										36.297	1.1754	0.0344	1.4395	0.0719	1.35341	0.0522409
36.63	0.1725	0.0092	0.1716	0.0101	0.147192	0.00914648										36.63	1.1712	0.0339	1.4322	0.0712	1.34677	0.0515464
36.963	0.171	0.0093	0.1697	0.0101	0.145539	0.00902735										36.963	1.1672	0.0335	1.4247	0.0706	1.3406	0.0508448
37.296	0.1698	0.0093	0.1678	0.01	0.143785	0.00893928										37.296	1.1633	0.0331	1.4175	0.0699	1.3342	0.0501732
37.629	0.1683	0.0093	0.1658	0.0099	0.142367	0.008827										37.629	1.1597	0.0328	1.4107	0.0693	1.329	0.0495865
37.962	0.1664	0.0092	0.1637	0.0098	0.140936	0.0087173										37.962	1.1572	0.0323	1.4044	0.0686	1.32338	0.0489701
38.295	0.1642	0.009	0.1614	0.0097	0.139466	0.00862076										38.295	1.1543	0.032	1.3982	0.068	1.31848	0.0484159
38.628	0.1619	0.0088	0.1588	0.0096	0.137877	0.00854344										38.628	1.1524	0.0316	1.3926	0.0675	1.31418	0.0478285
38.961	0.1594	0.0087	0.1565	0.0095	0.136393	0.00848443										38.961	1.1504	0.0313	1.3883	0.067	1.3091	0.0472545
39.294	0.1571	0.0086	0.1546	0.0094	0.13497	0.00839004										39.294	1.1491	0.0309	1.3826	0.0664	1.30378	0.0466508
39.627	0.155	0.0085	0.1525	0.0093	0.133625	0.00835789										39.627	1.1472	0.0307	1.377	0.0658	1.29928	0.0461726
