# Supplementary material for: Systematic mapping of mitochondrial calcium uniporter channel (MCUC)-mediated calcium signaling networks
Source: EMBO J. 2024 Sep 11;43(21):22. doi: 10.1038/s44318-024-00219-w (PMC11535509; doi:10.1038/s44318-024-00219-w)
Supplement: Supplementary file 9 — Source data Fig. 4 [file 44318_2024_219_MOESM9_ESM.zip › Figure 4/4K/mitochondrial_calcium_measurment.xlsx]

## Sheet: Sheet1
Representative traces				Peaks
Ctrl	si1-EFHD1	si2-EFHD1		Ctrl	si1-EFHD1	si2-EFHD1
4.96688	0.0813243	0.290042		70.0702	174.524	136.927
4.63411	0.115485	0.169245		54.1332	182.87	103.046
4.17591	0.0424959	0.239147		87.7032	188.14	114.327
3.97584	0.120102	1.40709		36.2767	145.631	120.253
3.66849	2.02926	2.55471		136.727	182.219	220.418
3.87202	9.1582	7.00788		98.5122	65.828	196.129
8.74262	21.6495	14.5947		139.961	122.483	154.225
17.7639	35.9848	25.8006		83.8897	146.203	213.05
29.9929	51.2795	40.9851		99.94	113.664	214.004
41.1667	67.6944	60.0136		104.694	79.7002	110.312
53.1663	77.3009	77.4093			93.9095	128.025
65.2368	84.0384	90.9828			164.4	236.224
74.6853	90.525	100.436				91.0223
79.2726	96.4735	106.968				89.4329
82.4515	99.1926	110.872				127.741
84.7417	99.8739	114.389
85.2633	100.853	115.98
84.6286	102.954	112.902
83.7555	103.199	109.16
80.5372	101.385	102.852
76.2511	98.4835	95.0145
71.0377	93.5774	86.6451
66.1276	89.199	78.0625
61.2181	85.2698	70.0895
57.3079	80.8157	63.7415
53.7746	76.3775	58.7563
50.0321	72.6221	53.3944
47.0476	69.6454	48.9115
44.2996	67.0834	44.9217
41.3578	64.239	41.73
39.408	62.3406	39.4309
36.8524	60.2216	38.5771
35.0898	58.2631	36.9555
33.0882	56.5605	34.6934
31.5688	54.0188	33.2543
30.2056	51.8379	31.9159
29.1741	49.9479	30.3365
27.405	48.0463	28.5198
26.9162	45.947	26.6462
25.9145	44.3225	24.4439
25.2007	42.9618	23.6952
24.6464	41.3016	25.5754
23.8134	40.0552	26.2907
23.3738	38.9762	26.71
22.8361	37.6381	27.2955
22.2917	36.1806	26.6739
22.1632	35.3338	27.4006
21.8802	34.2528	27.4013
21.6368	33.4831	26.43
21.4969	32.4537	25.1014
21.2995	32.061	24.4469
21.1144	31.0545	23.3676
20.8029	30.3785	22.6079
20.7391	29.6934	22.3921
20.9359	29.0763	20.9222
20.3841	28.5854	20.0954
19.8594	28.3188	19.6976
20.3121	28.2188	19.655
20.3308	27.8559	19.4681
20.439	26.8884	19.3362
