# Supplementary material for: Systematic mapping of mitochondrial calcium uniporter channel (MCUC)-mediated calcium signaling networks
Source: EMBO J. 2024 Sep 11;43(21):22. doi: 10.1038/s44318-024-00219-w (PMC11535509; doi:10.1038/s44318-024-00219-w)
Supplement: Supplementary file 9 — Source data Fig. 4 [file 44318_2024_219_MOESM9_ESM.zip › Figure 4/4L/mt_calcium_measurment_overexpression.xlsx]

## Sheet: Sheet1
Representative traces				Peaks
Mock	EFHD1wt	EFHD1EF1+2		Mock	EFHD1wt	EFHD1EF1+2
0.0887997	0.659398	0.139416		132.935	76.292	187.44
0.235153	0.358825	0.333333		140.994	93.7055	165.219
0.115792	0.123754	0.221203		94.6901	124.639	135.638
13.6035	8.37416	16.2574		40.4932	129.898	159.135
29.794	23.1457	35.7873		57.1243	114.708	172.114
42.6981	36.7903	53.5999		110.341	106.093	112.218
51.1632	47.0146	66.3905		107.059	140.024	138.76
54.6908	53.4754	72.802		116.363	100.407	60.7075
54.8466	56.0586	74.5608		83.1478	98.4306	153.096
51.9721	56.7643	72.348		109.255	98.9811	120.195
47.7946	53.8693	67.3124		95.1053	94.1789	129.29
42.69	49.9516	61.4451		106.754	111.934	190.696
37.305	45.5006	53.678		127.639	116.977	149.806
32.7786	40.3082	47.6181		113.513	101.211	120.267
28.4697	35.7226	41.3985		109.031	80.5297	72.3379
24.6674	31.9288	36.8454		55.5543	29.8878	51.0438
21.4016	28.0299	32.3469		73.1428	88.48	114.341
18.6993	24.0399	28.225		95.2482	103.371	100.225
16.4955	20.9229	24.806		116.128	132.015	142.724
14.3834	18.4525	22.6005		108.514	124.636	125.538
12.8175	16.5108	20.0328		150.742	138.293	132.399
11.5489	14.4964	17.8884		122.583	86.7047	96.1006
10.2205	12.9773	16.037		92.0385	103.873	80.4952
9.22824	11.8602	14.4701		41.6031	59.0284	68.3568
8.28636	10.201	13.0255
7.48244	9.10396	11.9429
7.01719	8.34168	10.9171
6.34053	7.47806	9.71969
4.08942	4.23323	6.20459
128.152	161.182	166.305
163.234	234.254	244.592
232.412	334.266	380.57
320.753	450.949	498.99
384.4	529.423	539.425
407.723	544.279	542.691
397.666	521.473	524.909
369.977	476.263	508.636
347.944	426.577	489.441
333.075	380.63	472.982
326.198	344.806	440.132
323.812	319.591	423.73
328.566	297.959	418.94
340.571	273.487	430.092
360.274	261.67	431.614
383.894	262.962	435.204
403.079	276.869	454.718
435.071	324.472	472.332
475.108	371.558	528.667
546.23	444.774	578.657
667.632	555.971	701.782
920.588	811.502	917.724
1620.37	1509.56	1613.4
