# Supplementary material for: Systematic mapping of mitochondrial calcium uniporter channel (MCUC)-mediated calcium signaling networks
Source: EMBO J. 2024 Sep 11;43(21):22. doi: 10.1038/s44318-024-00219-w (PMC11535509; doi:10.1038/s44318-024-00219-w)
Supplement: Supplementary file 10 — Source data Fig. 5 [file 44318_2024_219_MOESM10_ESM.zip]

Archive with 37 entries (27 files):
- Figure 5/5A/
- Figure 5/5A/calcium_measurment_permeabilized.xlsx
- Figure 5/5B/
- Figure 5/5B/OCR.xlsx
- Figure 5/5C/
- Figure 5/5C/ECAR.xlsx
- Figure 5/5D/
- Figure 5/5D/Cyclophillin_MW.tif
- Figure 5/5D/EFHD1_MW.tif
- Figure 5/5D/HSP60_MW.tif
- Figure 5/5D/TIM23_MW.tif
- Figure 5/5D/TOM20_MW.tif
- Figure 5/5E/
- Figure 5/5E/EFHD1_HEK.tif
- Figure 5/5E/EFHD1_HeLa_MW.tif
- Figure 5/5E/MCU_HEK.tif
- Figure 5/5E/MCU_HeLa_MW.tif
- Figure 5/5E/MICU1_HEK.tif
- Figure 5/5E/MICU1_HeLa_MW.tif
- Figure 5/5F/
- Figure 5/5F/Actin_MW.tif
- Figure 5/5F/EFHD1_MW.tif
- Figure 5/5F/WB_quantification.xlsx
- Figure 5/5H/
- Figure 5/5H/HeLa_viability.xlsx
- Figure 5/5I/
- Figure 5/5I/5I.xlsx
- Figure 5/5J/
- Figure 5/5J/EFHD1_MW.tif
- Figure 5/5J/EFM19 pLKO with crop.tif
- Figure 5/5J/EFM19 shEFHD1 with crop.tif
- Figure 5/5J/GRP75_EFM19.tif
- Figure 5/5K/
- Figure 5/5K/EFHD1_HCC1500.tif
- Figure 5/5K/GRP75_HCC1500.tif
- Figure 5/5K/HCC1500 pLKO with crop.tif
- Figure 5/5K/HCC1500 shEFHD1 with crop.tif
