# Supplementary material for: Systematic mapping of mitochondrial calcium uniporter channel (MCUC)-mediated calcium signaling networks
Source: EMBO J. 2024 Sep 11;43(21):22. doi: 10.1038/s44318-024-00219-w (PMC11535509; doi:10.1038/s44318-024-00219-w)
Supplement: Supplementary file 10 — Source data Fig. 5 [file 44318_2024_219_MOESM10_ESM.zip › Figure 5/5A/calcium_measurment_permeabilized.xlsx]

## Sheet: Sheet3
pLKO_1	pLKO_2	pLKO_3	pLKO_4	Ru360+pLKO_1	Ru360+pLKO_2	Ru360+pLKO_3	sh5-EFHD1_1	sh5-EFHD1_2	sh5-EFHD1_3	sh5-EFHD1_4	Ru360+sh5-EFHD1_1	Ru360+sh5-EFHD1_2	Ru360+sh5-EFHD1_3	Ru360+sh5-EFHD1_4		pLKO	sh5-EFHD1	pLKO+Ru360	sh5-EFHD1+Ru360
0.358326	2.75191	2.48646	2.2597	0.273897	0.235854	18.1889	0.160847	0.392953	0.4289	0.614308	0.188406	0.161459	0.188218	0.540649		94.4629	158.032	0.385257	0.44728
0.295396	2.58513	2.45813	2.1004	0.36167	0.181546	16.3918	0.179992	0.333972	0.449275	0.566248	0.164218	0.15655	0.236936	0.534152		99.0876	144.149	0.45972	0.436449
0.258313	2.55171	2.29582	2.03847	0.296691	0.222704	19.5612	0.125493	0.333975	0.414133	0.491007	0.188408	0.272688	0.278421	0.517767		103.505	134.461	25.2506	0.430653
0.250677	2.4304	2.17994	1.87174	0.300431	0.200182	20.8835	0.160848	0.313474	0.327325	0.563546	0.183654	0.161461	0.201886	0.474182		102.944	129.714		0.633283
0.250679	2.35068	1.99632	1.75047	0.234351	0.131949	20.9205	0.155953	0.330594	0.340208	0.538873	0.174023	0.194639	0.241196	0.594796
0.227268	2.20936	2.00113	1.73056	0.289171	0.181549	16.0258	0.193936	0.245019	0.317547	0.493888	0.17886	0.161463	0.224014	0.628822
0.262107	2.15942	1.81199	1.63597	0.222046	0.186264	21.4086	0.170508	0.263625	0.314265	0.482402	0.225169	0.166327	0.23266	0.553607
0.219286	1.99325	1.76637	1.49315	0.281578	0.181551	24.3446	0.146017	0.320369	0.320824	0.435346	0.159251	0.185359	0.236944	0.585412
0.194717	1.99826	1.67856	1.43412	0.296702	0.231505	20.6378	0.220892	0.367189	0.37477	0.499611	0.149164	0.304909	0.201891	0.566423
0.398117	2.05976	1.81554	1.53216	0.419337	0.345036	22.3785	0.710193	0.921731	0.723419	0.701428	0.450594	0.451207	0.440743	0.741317
0.500721	2.06952	1.83992	1.57071	0.467841	0.389582	21.1462	2.47582	2.6353	2.08795	1.6031	0.447111	0.451212	0.516894	0.735586
0.892818	2.37006	2.0991	1.97335	0.412722	0.480249	23.7135	7.53518	7.63726	6.44493	4.72871	0.471319	0.481615	0.430461	0.709521
1.66469	2.77161	2.99907	3.10446	0.419349	0.473521	20.7956	16.9019	17.5534	15.0998	11.0774	0.433067	0.440916	0.430466	0.738486
2.81723	4.00732	4.5205	4.79983	0.442236	0.411167	25.8438	31.9416	32.9345	28.4692	21.2806	0.484949	0.447801	0.481064	0.767012
4.49334	5.80411	6.59322	7.46082	0.432489	0.463361	16.78	51.2058	52.4386	46.0104	35.2241	0.495074	0.405894	0.457722	0.671205
6.79534	8.10678	9.58884	10.9236	0.451916	0.418272	19.5787	73.7304	74.3513	66.1827	51.8763	0.474758	0.398757	0.516921	0.732771
9.52583	10.9409	13.4237	15.4406	0.422663	0.442772	30.6681	97.188	97.0273	86.9449	69.8271	0.541321	0.447813	0.467792	0.700806
12.7795	14.5404	17.751	20.7149	0.409419	0.428843	25.2469	120.274	118.645	106.842	88.9229	0.457578	0.430541	0.355605	0.709595
16.5614	18.7565	23.0153	26.716	0.432505	0.449686	23.2185	141.57	137.554	124.875	106.129	0.498453	0.464851	0.471136	0.721245
20.8024	23.446	28.7032	33.6184	0.41607	0.446243	22.4093	160.454	154.109	140.606	122.31	0.505145	0.437491	0.454373	0.715448
25.5135	28.6438	35.1694	40.9673	0.39602	0.432355	24.5777	175.795	167.319	153.397	136.087	0.478194	0.427067	0.481098	0.825668
30.4476	33.9777	42.052	48.7368	0.389255	0.367599	24.2127	188.09	176.813	163.163	147.871	0.5283	0.488318	0.437377	0.656306
35.75	39.9952	49.0137	56.8329	0.429252	0.470185	23.4152	197.638	183.831	170.341	156.952	0.411704	0.454681	0.409642	0.709658
41.2252	46.2508	56.1651	64.7807	0.379027	0.418304	27.6182	203.495	187.661	174.152	163.308	0.443676	0.45127	0.444217	0.750087
46.7175	52.5156	63.3103	72.8627	0.435788	0.404067	28.8936	206.041	187.939	175.309	167.527	0.440172	0.427084	0.494267	0.689133
52.3827	58.8842	70.7091	80.6845	0.502293	0.435864	22.2832	205.824	186.254	174.79	168.791	0.557519	0.434051	0.481122	0.727126
58.0191	65.2287	77.6764	88.319	0.351226	0.432379	27.0064	203.773	182.656	171.662	169.119	0.440182	0.458104	0.48772	0.744406
63.8476	71.6218	84.488	95.6433	0.36175	0.382357	24.13	199.866	177.182	167.629	166.932	0.436667	0.46827	0.529784	0.803658
69.552	77.5232	91.383	102.152	0.448754	0.39689	24.1826	193.75	171.279	162.36	163.345	0.447198	0.451292	0.474512	0.686227
74.6215	83.6645	97.561	108.112	0.402779	0.378699	27.1939	185.438	163.13	155.238	158.492	0.461094	0.471648	0.497562	0.692145
79.9457	89.1242	103.502	114.105	0.455184	0.4736	20.2617	177.259	154.006	148.001	152.722	0.408129	0.491678	0.491025	0.698044
85.3459	94.9694	108.771	118.918	0.379055	0.396901	22.5774	167.838	144.965	140.43	146.31	0.426062	0.420109	0.423638	0.703923
90.0976	99.7148	113.779	123.233	0.445546	0.421871	24.8212	158.143	136.211	132.178	139.089	0.408137	0.494995	0.457808	0.758755
94.1719	104.387	118.037	126.625	0.392688	0.389668	21.7683	147.37	127.24	124.081	131.244	0.478257	0.475028	0.47121	0.81483
98.7881	108.719	122.027	129.565	0.399439	0.378716	19.4739	137.437	118.244	115.066	123.759	0.408145	0.478384	0.494321	0.747377
102.666	112.921	125.528	131.437	0.451998	0.432413	22.3003	127.564	109.415	108.025	116.526	0.371372	0.508156	0.45445	0.695167
105.85	116.143	127.994	133.174	0.402805	0.418354	17.0825	117.775	101.632	100.305	107.957	0.411761	0.475043	0.510586	0.767324
109.591	119.813	130.856	133.367	0.419446	0.418357	25.9133	109.125	93.0223	92.6311	100.901	0.464576	0.478399	0.487778	0.706928
112.153	122.49	132.497	134.218	0.409497	0.480369	21.0403	99.3205	85.2984	85.4398	94.1144	0.515208	0.540487	0.457837	0.680422
114.638	124.172	133.286	133.253	0.471131	0.460059	27.7306	91.1032	78.6026	78.764	87.2007	0.422532	0.461565	0.487788	0.778656
116.785	126.479	134.274	132.599	0.347739	0.460064	23.8877	83.5019	71.7956	72.655	80.7468	0.457684	0.441043	0.46791	0.680447
118.907	127.781	134.949	130.739	0.419461	0.442876	27.8641	76.4219	65.2465	66.0529	74.4189	0.498567	0.534102	0.444304	0.747469
120.387	128.016	134.673	128.942	0.42933	0.414835	26.6517	69.8857	60.4293	61.1951	68.5571	0.485093	0.471715	0.510619	0.744619
121.932	129.189	134.256	126.619	0.445591	0.446343	29.6946	63.4909	54.76	56.0498	63.1366	0.429665	0.437602	0.451107	0.736017
122.369	129.144	133.067	124.01	0.43912	0.442889	29.3622	58.3221	50.2437	51.7647	58.6971	0.501931	0.491752	0.513857	0.756073
122.929	128.875	130.408	120.848	0.439124	0.411292	21.4116	52.7314	45.6409	47.5683	53.9661	0.528425	0.468361	0.539411	0.671578
123.16	128.364	129.191	117.541	0.426068	0.40415	29.5011	48.1034	42.0486	43.7417	49.5141	0.541486	0.444518	0.510642	0.773114
123.089	127.323	127.062	113.683	0.419486	0.470294	21.9897	44.0406	38.348	40.2604	45.423	0.468066	0.540538	0.510648	0.750409
122.933	126.228	124.671	109.795	0.458459	0.487116	27.0528	39.926	35.1144	37.0236	41.5193	0.468071	0.511495	0.536262	0.677573
122.615	124.396	122.088	105.901	0.445617	0.50372	27.998	36.3277	32.0928	34.2513	38.7814	0.50196	0.495086	0.447747	0.790024
120.921	123.245	118.909	101.82	0.429364	0.435968	29.3716	33.2305	29.6909	31.3959	35.7448	0.547992	0.485143	0.548903	0.738986
119.379	120.566	116.129	97.5193	0.452066	0.487131	29.0247	30.1535	26.933	28.6676	32.4922	0.4919	0.521264	0.513899	0.721672
118.594	118.405	111.887	93.0933	0.422804	0.463528	32.9214	27.8292	25.0783	26.5283	30.3478	0.518595	0.481821	0.555189	0.747617
117.243	115.86	109.095	89.1866	0.40287	0.44293	25.1766	25.562	22.845	24.5581	27.8693	0.508655	0.569038	0.46798	0.806809
114.884	113.487	105.109	85.2891	0.42938	0.47371	25.2349	23.432	21.0354	23.0784	26.2514	0.583159	0.534179	0.545782	0.721712
112.942	110.095	101.597	81.1472	0.496246	0.526647	24.8287	20.9832	19.5399	21.0602	23.9084	0.528487	0.478496	0.523561	0.736177
110.904	106.781	97.601	77.1811	0.486917	0.429006	20.5238	19.8936	18.0155	19.672	22.3652	0.538297	0.478501	0.533137	0.804076
108.686	104.136	94.3814	73.4194	0.486923	0.463553	31.1974	18.2179	16.6356	18.517	20.435	0.512004	0.562787	0.552089	0.721753
105.82	101.001	90.1192	69.2636	0.452098	0.599378	28.2175	16.7008	15.4573	16.8616	19.2229	0.53831	0.441134	0.468008	0.698399
103.644	98.2095	86.6095	65.851	0.445662	0.480474	26.4725	15.3395	14.3012	16.094	17.7932	0.461244	0.543804	0.561481	0.795761
0	0	0	0	0	0	0	0	0	0	0	0	0	0	0
123.16	129.189	134.949	134.218	0.502293	0.599378	32.9214	206.041	187.939	175.309	169.119	0.583159	0.569038	0.561481	0.825668
