# Supplementary material for: Systematic mapping of mitochondrial calcium uniporter channel (MCUC)-mediated calcium signaling networks
Source: EMBO J. 2024 Sep 11;43(21):22. doi: 10.1038/s44318-024-00219-w (PMC11535509; doi:10.1038/s44318-024-00219-w)
Supplement: Supplementary file 10 — Source data Fig. 5 [file 44318_2024_219_MOESM10_ESM.zip › Figure 5/5B/OCR.xlsx]

## Sheet: Sheet1
Time (minutes)	pLKO												sh5-EFHD1
1.30106	381.217	358.829	397.789	427.409	371.287	333.304	454.47	432.257	325.846	354.952	297.585	259.561	400.744	429.034	452.231	343.553	351.81	393.333	411.358	312.706	299.876	293.901
7.79583	366.875	346.658	381.4	412.053	358.237	325.527	435.436	417.217	317.668	346.405	290.381	253.711	380.03	405.433	430.283	332.583	340.23	379.23	394.876	301.928	286.23	285.033
14.2927	355.379	336.597	373.037	402.137	351.579	318.701	425.784	408.987	312.147	339.297	284.906	249.061	371.54	394.786	421.929	326.61	333.263	372.931	386.354	294.706	281.291	281.946
20.8769	136.418	127.685	134.874	149.118	131.713	123.771	161.825	155.201	121.948	122.716	102.623	94.803	148.258	154.659	175.957	133.958	143.07	147.346	163.038	117.948	111.161	114.343
27.3764	135.562	128.53	136.814	148.772	133.704	124.619	159.012	157.294	124.629	125.964	107.416	98.9364	141.396	140.161	156.277	122.572	122.4	137.718	142.518	113.188	110.835	106.845
33.8719	142.32	135.781	146.039	159.103	141.855	133.774	167.936	169.991	132.625	136.126	114.086	106.523	143.902	141.765	160.172	125.04	124.414	140.686	144.888	115.027	114.961	109.442
40.4659	523.234	417.472	540.058	615.326	524.467	442.438	674.616	545.923	439.236	468.027	360.13	331.667	583.879	598.056	705.286	570.275	519.297	700.1	726.594	562.136	535.03	545.443
46.9789	535.744	373.127	569.85	609.207	549.79	483.812	530.945	605.631	414.336	507.918	363.113	357.893	463.131	497.246	543.334	369.982	392.157	493.76	513.443	492.538	406.977	497.932
53.4502	535.101	353.615	537.574	583.499	545.96	490.113	461.652	645.306	426.553	538.648	411.138	381.618	422.142	436.055	474.617	328.599	376.982	416.812	405.791	432.907	354.77	440.94
60.0591	70.1124	77.0973	67.1912	74.4103	62.8833	61.5938	82.5667	76.2018	67.0053	60.8745	56.0046	47.5387	81.3923	78.0572	94.8178	73.5546	71.912	77.5616	78.2587	65.7638	78.8508	59.6684
66.6542	73.5696	76.7137	72.6857	79.4881	68.9732	66.5149	89.2008	83.3099	69.6659	66.4009	59.5037	50.1164	85.0447	85.2845	100.189	77.177	77.9506	84.8841	85.4718	70.8532	84.9285	65.5285
73.2015	72.8442	74.5988	71.9974	79.0741	68.9042	65.6262	88.3577	82.7948	67.9507	65.8401	58.9529	49.4333	85.1905	84.7759	99.2843	76.5993	76.8291	85.0868	84.6602	70.7222	85.3594	65.0528
79.7113	69.8788	70.6636	69.283	75.2068	65.0071	62.0055	83.6994	78.0682	64.7075	62.1646	56.1098	46.6596	80.9789	81.061	93.8437	72.9731	73.5549	80.6794	81.2101	67.7873	81.5621	62.3443
86.229	65.4434	65.7865	64.1259	71.0322	60.9707	58.5232	79.0007	74.9389	60.7378	58.8179	53.9345	44.7689	75.1231	74.7413	87.0879	67.5768	69.297	75.6065	76.0841	63.5958	75.8834	58.231
92.7518	61.4236	61.6105	60.7195	66.9643	58.487	55.3711	77.7682	70.6297	58.7	55.9169	51.4285	43.321	70.8877	70.4509	81.7329	64.321	64.93	71.1952	71.6142	60.8923	74.5023	55.9986
