# Supplementary material for: Systematic mapping of mitochondrial calcium uniporter channel (MCUC)-mediated calcium signaling networks
Source: EMBO J. 2024 Sep 11;43(21):22. doi: 10.1038/s44318-024-00219-w (PMC11535509; doi:10.1038/s44318-024-00219-w)
Supplement: Supplementary file 10 — Source data Fig. 5 [file 44318_2024_219_MOESM10_ESM.zip › Figure 5/5C/ECAR.xlsx]

## Sheet: Sheet1
Time (minutes)	plKO												sh5-EFHD1
1.30106	49.91	39.7753	46.729	43.0785	42.146	40.7778	49.2373	46.7246	38.4982	40.4097	36.0983	23.9771	46.6079	56.5381	42.9605	64.5948	33.2762	52.9168	44.1627	52.6859	47.5566	53.6404	38.151	18.9995
7.79583	41.2016	37.0246	41.843	39.7654	34.9731	40.9407	44.4706	42.8352	35.0676	39.2288	30.484	20.9181	44.3744	53.6049	41.8078	57.0385	32.856	50.8539	43.39	52.1275	46.06	50.313	37.3587	18.192
14.2927	39.9154	37.1448	40.6755	39.7747	32.5514	41.2477	43.4278	42.5452	35.4428	39.0203	29.8678	21.0777	45.1144	52.7215	42.8973	53.1149	33.0439	49.1022	43.8854	51.2088	45.5661	48.9819	36.992	18.1013
20.8769	78.5388	84.3708	79.4243	73.8952	59.5804	83.0508	84.7719	80.8154	67.043	82.4625	60.1704	60.6116	86.1512	80.8032	71.2155	75.0949	59.0635	69.7898	68.458	77.3171	67.5988	74.8401	58.3942	57.2601
27.3764	82.4927	82.4145	79.6714	74.9358	66.0216	85.3075	85.5637	81.3805	68.9546	81.3862	61.8016	63.0257	86.4218	83.9063	70.5853	80.4153	57.2778	72.7715	69.1106	81.0541	69.8558	78.7259	59.1508	65.9124
33.8719	82.5475	80.8482	79.0375	74.5187	67.138	84.89	85.3017	80.7332	68.332	78.6973	62.1559	63.8309	84.876	83.2555	69.3736	80.7373	55.4317	73.3684	69.0059	81.2264	70.0447	78.4271	59.1795	68.1916
40.4659	138.979	145.286	141.629	138.416	112.662	152.548	158.201	155.198	124.165	143.93	111.642	104.953	156.432	149.534	137.316	147.274	117.6	137.155	137.982	155.35	141.762	147.589	118.626	106.482
46.9789	134.44	137.02	134.469	131.463	110.753	140.916	145.714	143.003	118.398	132.66	106.12	100.916	148.276	145.568	130.325	143.386	109.375	133.03	131.144	149.474	135.092	141.587	112.017	105.94
53.4502	132.025	133.368	130.89	127.956	109.891	135.344	140.627	136.848	115.365	126.658	104.272	99.726	143.142	143.835	125.905	142.72	104.964	130.972	126.601	145.508	130.098	137.559	108.375	105.241
60.0591	40.9846	44.3403	47.5722	49.2561	37.2089	45.7109	45.6578	47.2961	35.4722	39.4221	28.2578	27.8704	56.7257	47.1395	48.2215	45.4785	40.6913	45.785	48.3746	51.9043	46.4554	47.0923	45.1107	26.6291
66.6542	24.5127	21.2331	22.942	20.9495	20.2133	17.2281	21.6663	19.3091	14.5388	17.7506	13.9232	14.2562	22.7767	21.1461	19.4382	24.7265	16.5482	21.3586	18.6268	21.7651	19.104	19.5871	17.4842	12.4959
73.2015	15.4469	12.0798	13.3043	12.4109	11.9955	12.3356	12.7748	13.995	10.0151	10.5139	10.2723	7.19912	11.9414	13.8528	11.4853	16.7462	9.63286	13.6345	12.6553	14.0562	12.8027	13.6372	12.9156	7.88882
79.7113	12.999	10.3718	11.7525	10.6534	11.0443	11.2012	11.9827	12.4192	9.53123	9.85765	9.54523	6.51954	11.1939	13.767	11.4501	16.8139	9.59635	13.1376	12.6166	14.2506	13.1018	13.7845	12.225	7.66126
86.229	11.7789	9.98142	10.8911	9.49764	10.0196	10.6541	10.8829	12.1305	8.53095	9.30289	9.13971	6.70523	11.5361	13.6122	11.3079	16.3925	9.80096	12.5821	12.5767	14.0558	12.2112	13.3022	11.563	8.12013
92.7518	11.4586	9.22905	10.4572	8.99653	9.86524	10.4268	10.3741	12.4657	8.4123	9.56706	8.93456	6.58458	10.9028	13.271	10.9751	15.727	9.75578	11.8272	12.2939	13.8977	12.4233	13.2445	11.7625	7.94111
