# Supplementary material for: Systematic mapping of mitochondrial calcium uniporter channel (MCUC)-mediated calcium signaling networks
Source: EMBO J. 2024 Sep 11;43(21):22. doi: 10.1038/s44318-024-00219-w (PMC11535509; doi:10.1038/s44318-024-00219-w)
Supplement: Supplementary file 10 — Source data Fig. 5 [file 44318_2024_219_MOESM10_ESM.zip › Figure 5/5F/WB_quantification.xlsx]

## Sheet: Sheet1
pLKO	shMICU1	shMICU2
0.937594	0.505766	1.11338
1.07982	0.575298	1.05435
1.04639	0.609017	1.07132
0.936201	0.392744	1.09257
