# Supplementary material for: Systematic mapping of mitochondrial calcium uniporter channel (MCUC)-mediated calcium signaling networks
Source: EMBO J. 2024 Sep 11;43(21):22. doi: 10.1038/s44318-024-00219-w (PMC11535509; doi:10.1038/s44318-024-00219-w)
Supplement: Supplementary file 10 — Source data Fig. 5 [file 44318_2024_219_MOESM10_ESM.zip › Figure 5/5H/HeLa_viability.xlsx]

## Sheet: Sheet1
pLKO	sh5-EFHD1
107041	50594
109285	48941
109709	48015
109388	49519
99393.2	41667
96154.2	44985
110317	52133
104108	56560
103397	57437
104283	48324
98577	48678
104159	47264
