# Supplementary material for: Systematic mapping of mitochondrial calcium uniporter channel (MCUC)-mediated calcium signaling networks
Source: EMBO J. 2024 Sep 11;43(21):22. doi: 10.1038/s44318-024-00219-w (PMC11535509; doi:10.1038/s44318-024-00219-w)
Supplement: Supplementary file 10 — Source data Fig. 5 [file 44318_2024_219_MOESM10_ESM.zip › Figure 5/5I/5I.xlsx]

## Sheet: Tabelle1
	value = ( (Raw fluorescence - mean of blank)/(mean of respective ctrl) )* 100
	CTRL is PLKO Untreated					CTRL is sh5 untreated
	pLKO	pLKO + C2	pLKO + Tax	pLKO + Tps	pLKO + H2O2	sh5-EFHD1	sh5-EFHD1 + C2	sh5-EFHD1 + Tax	sh5-EFHD1 + Tps	sh5EFHD1 + H2O2
	101.787	87.8372	83.2471	75.364	77.619	106.994	47.451	65.9572	82.77	94.35
	103.92	107.07	81.5	77.898	84.028	103.5	75.833	65.782	95.46	99.44
	104.32	106.55	93.257	70.462	74.441	101.54	87.775	61.952	86.21	79.41
	104.02	99.474	85.202	77.223	65.292	104.72	76.36	54.491	69.83	69.9
	94.514	98.795	84.713	71.95	63.055	88.115	86.716	47.491	74.91	64.39
	91.43	94.52	78.67	62.459	63.393	95.13	67.19	51.29	69.33	61.25
