# Supplementary material for: Systematic mapping of mitochondrial calcium uniporter channel (MCUC)-mediated calcium signaling networks
Source: EMBO J. 2024 Sep 11;43(21):22. doi: 10.1038/s44318-024-00219-w (PMC11535509; doi:10.1038/s44318-024-00219-w)
Supplement: Supplementary file 11 — Source data Fig. 6 [file 44318_2024_219_MOESM11_ESM.zip]

Archive with 22 entries (18 files):
- Figure 6/6A/
- Figure 6/6A/ACTIN_MW.tif
- Figure 6/6A/EMRE_MW.tif
- Figure 6/6A/MCU_MW.tif
- Figure 6/6A/MCUB_MW.tif
- Figure 6/6A/MICU1_MW.tif
- Figure 6/6A/MICU2_MW.tif
- Figure 6/6A/TOM20_MW.tif
- Figure 6/6G/
- Figure 6/6G/ATP5A_MW.tif
- Figure 6/6G/EMRE_MW.tif
- Figure 6/6G/MCU_MW.tif
- Figure 6/6G/MCUB_MW.tif
- Figure 6/6H/
- Figure 6/6H/ATP5A_HEK_MW.tif
- Figure 6/6H/ATP5A_HeLa_MW.tif
- Figure 6/6H/MCU_HEK.tif
- Figure 6/6H/MCU_HeLa_MW.tif
- Figure 6/6I/
- Figure 6/6I/ATP5A_MW.tif
- Figure 6/6I/MCU_2D_MW.tif
- Figure 6/6I/MCU_MW.tif
